# Supplementary material for: microRNA and the Post-Transcriptional Response to Oxidative Stress during Neuronal Differentiation: Implications for Neurodevelopmental and Psychiatric Disorders
Source: Life (Basel). 2024 Apr 26;14(5):562. doi: 10.3390/life14050562 (PMC11121913; doi:10.3390/life14050562)
Supplement: Supplementary file 1 [file life-14-00562-s001.zip]

Archive with 1 entries (1 files):
- life-2936170-supplementary.xlsx
