# Supplementary material for: microRNA and the Post-Transcriptional Response to Oxidative Stress during Neuronal Differentiation: Implications for Neurodevelopmental and Psychiatric Disorders
Source: Life (Basel). 2024 Apr 26;14(5):562. doi: 10.3390/life14050562 (PMC11121913; doi:10.3390/life14050562)
Supplement: Supplementary file 1 [file life-14-00562-s001.zip › life-2936170-supplementary.xlsx]

## Sheet: Table S1
Table S1: List of dysregulated miRNAs in Co-treatment experiment (FDR<0.05, |log2FC|>0.6); Down- and up-regulated miRNAs are highlighted in yellow and green, respectively. SZ-associated miRNAs affected by both treatments are in bold type and red font.
miRNA	log2FC	logCPM	Pvalue	FDR	Studies Reporting Expression Dysregulation in Psychiatry; Numbers in bracket indicate reference number in Smigielski et al.’s paper
hsa-miR-548as-3p	-3.39	0.172	3.65e-05	0.00077
hsa-miR-582-5p	-2.23	6.298	1.76e-07	1.6e-05
hsa-miR-876-3p	-2.21	1.719	7.51e-05	0.00131
hsa-miR-190a-3p	-2.15	3.564	1.78e-07	1.6e-05
hsa-miR-496	-2.15	0.71	0.00024	0.00247
hsa-miR-106b-5p	-2.03	10.183	2.32e-08	7.28e-06	Smalheiser et al. [185]', 'Moreau et al. [179]', 'Perkins et al. [180]'
hsa-miR-655-3p	-2.01	1.385	0.00014	0.00173
hsa-miR-24-2-5p	-1.98	1.172	0.00053	0.00481
hsa-miR-3117-5p	-1.95	1.219	0.00104	0.00784
hsa-miR-19a-3p	-1.91	12.109	2.41e-09	1.93e-06	'Beveridge et al. [103]'
hsa-miR-199a-5p	-1.85	1.974	8.51e-05	0.00139	'Beveridge et al. [103]'
hsa-miR-548ba	-1.82	2.036	7.31e-06	0.00027
hsa-miR-29b-3p	-1.78	2.423	0.00015	0.00185	'Perkins et al. [180]'
hsa-miR-758-3p	-1.78	0.882	0.00797	0.03492
hsa-miR-33a-3p	-1.73	3.68	7.66e-05	0.00131
hsa-miR-542-3p	-1.71	7.266	2.18e-07	1.75e-05
hsa-miR-570-3p	-1.71	3.55	6.67e-07	4.33e-05
hsa-miR-374a-3p	-1.7	10.142	8.21e-07	4.71e-05
hsa-miR-33b-3p	-1.68	2.569	0.0013	0.00899
hsa-miR-495-3p	-1.68	0.513	0.00737	0.033
hsa-miR-106a-5p	-1.66	3.57	2.01e-06	0.00011	Smalheiser et al. [185]', 'Pietersen et al. [182]'
hsa-miR-6844	-1.65	1.93	0.00079	0.00643
hsa-miR-17-5p	-1.63	11.598	3.21e-06	0.00016	Beveridge et al. [103]', 'Smalheiser et al. [185]', 'Santarelli et al. [184]', 'Wong et al. [186]', 'Shi et al. [195]'
hsa-miR-19b-3p	-1.61	6.342	1.79e-07	1.6e-05
hsa-miR-103a-2-5p	-1.61	3.216	0.00048	0.0045
hsa-miR-624-3p	-1.61	0.637	0.00474	0.02376
hsa-miR-548aw	-1.6	2.208	0.00203	0.01214
hsa-miR-219a-5p	-1.56	5.034	0.00103	0.00784	'Beveridge et al. [103]'
hsa-miR-424-5p	-1.51	6.152	5.82e-06	0.00023	'Liu et al. [176]'
hsa-miR-30b-5p	-1.51	12.231	2.22e-05	0.00051	'Mellios et al. [178]', 'Perkins et al. [180]', 'Pietersen et al. [181]'
hsa-miR-561-3p	-1.49	4.015	5.59e-05	0.00112
hsa-miR-30c-5p	-1.49	3.101	0.00026	0.00271
hsa-miR-130a-5p	-1.49	5.327	0.00041	0.00388
hsa-miR-545-5p	-1.47	4.023	7.34e-06	0.00027
hsa-miR-15a-3p	-1.45	3.019	0.00231	0.01335
hsa-miR-376a-5p	-1.44	1.752	0.00243	0.01391	'Zhang et al. [205]'
hsa-miR-376b-3p	-1.42	2.721	0.00109	0.00806
hsa-miR-153-5p	-1.4	5.738	1.03e-05	0.00033
hsa-miR-561-5p	-1.39	6.832	1.77e-05	0.00042
hsa-miR-374a-5p	-1.37	12.93	2.47e-07	1.8e-05
hsa-miR-199b-5p	-1.36	13.579	9.04e-06	0.0003	Ma et al. [194]'
hsa-let-7f-2-3p	-1.36	7.286	0.00023	0.00245
hsa-miR-301b	-1.35	8.478	4.27e-05	0.00088
hsa-miR-590-3p	-1.33	10.418	1.06e-05	0.00033
hsa-miR-301a-3p	-1.33	11.109	1.69e-05	0.00042	'Moreau et al. [179]', 'Alacam et al. [188]'
hsa-miR-590-5p	-1.33	6.899	7.7e-05	0.00131	'Smalheiser et al. [185]'
hsa-miR-18b-5p	-1.3	3.572	0.00015	0.00185
hsa-miR-1252-5p	-1.29	4.228	8.97e-05	0.00144
hsa-miR-3912-3p	-1.29	3.742	0.00011	0.00161
hsa-miR-142-5p	-1.29	1.979	0.00263	0.01477
hsa-miR-18a-5p	-1.28	9.445	1.56e-05	0.00042	'Smalheiser et al. [185]'
hsa-miR-338-3p	-1.28	10.546	1.76e-05	0.00042	'Beveridge et al. [103]', 'Moreau et al. [179]'
hsa-miR-876-5p	-1.26	5.026	1.13e-05	0.00033
hsa-miR-592	-1.25	6.269	1.77e-05	0.00042
hsa-miR-301a-5p	-1.25	7.315	6.33e-05	0.00118
hsa-miR-32-3p	-1.25	4.81	0.00011	0.00161	'Zhang et al. [205]'
hsa-miR-33b-5p	-1.25	3.117	0.00251	0.01417
hsa-miR-491-3p	-1.24	4.01	0.00077	0.00639
hsa-miR-1277-3p	-1.22	4.177	0.00052	0.00471
hsa-miR-579-3p	-1.22	2.907	0.00058	0.0052
hsa-miR-33a-5p	-1.22	5.084	0.0011	0.00806	'Beveridge et al. [103]', 'Banigan et al. [170]', 'Moreau et al. [179]'
hsa-miR-15a-5p	-1.19	11.224	1.19e-05	0.00034	'Beveridge et al. [103]', 'Moreau et al. [179]'
hsa-miR-664a-3p	-1.19	6.461	0.00122	0.00872	'Gardiner et al. [191]'
hsa-miR-3613-5p	-1.18	7.059	0.00016	0.0019
hsa-miR-362-3p	-1.16	3.51	0.00571	0.02722
hsa-miR-539-3p	-1.16	3.079	0.01117	0.04549
hsa-miR-32-5p	-1.14	8.198	0.00012	0.00164	'Banigan et al. [170]'
hsa-miR-29c-3p	-1.14	11.594	0.00084	0.00673	'Banigan et al. [170]', 'Beveridge et al. [103]', 'Perkins et al. [180]'
hsa-miR-5688	-1.13	2.166	0.00574	0.02722
hsa-miR-499a-5p	-1.1	4.836	0.00012	0.00164	'Beveridge et al. [103]'
hsa-miR-148a-3p	-1.1	11.415	0.00021	0.00231	'Beveridge et al. [103]'
hsa-miR-3611	-1.1	2.721	0.00477	0.02376
hsa-miR-137	-1.09	14.528	2.76e-05	0.00061	Ma et al. [194]', 'Wu et al. [201]'
hsa-miR-340-5p	-1.09	10.997	0.00016	0.00189	'Beveridge et al. [103]'
hsa-miR-548n	-1.09	4.139	0.00033	0.00329
hsa-miR-624-5p	-1.09	3.862	0.00098	0.00757
hsa-miR-497-3p	-1.09	3.828	0.00582	0.02746
hsa-miR-106a-3p	-1.08	5.413	0.00024	0.00247
hsa-miR-130a-3p	-1.08	11.293	0.00074	0.00622	'Beveridge et al. [103]', 'Wei et al. [199]'
hsa-miR-101-5p	-1.08	4.241	0.00081	0.00658
hsa-miR-9-5p	-1.06	1.937	0.01247	0.04927
hsa-let-7g-3p	-1.05	5.213	0.00658	0.03034
hsa-miR-577	-1.04	4.311	0.00141	0.00959
hsa-miR-548e-5p	-1.04	4.911	0.0021	0.01243
hsa-miR-744-3p	-1.03	4.601	0.00532	0.02571
hsa-miR-548b-3p	-1.03	4.694	0.00891	0.03825
hsa-miR-3613-3p	-1.02	3.606	0.00561	0.02697
hsa-miR-126-5p	-1.01	11.827	0.0014	0.00959	'Beveridge et al. [103]'
hsa-miR-651-5p	-1	5.489	0.00032	0.00324
hsa-miR-450b-5p	-1	6.246	0.00074	0.00622
hsa-miR-6516-3p	-1	4.823	0.00087	0.00692
hsa-miR-4677-5p	-1	3.076	0.00515	0.02517
hsa-miR-218-5p	-0.98	6.601	0.00119	0.00859	'Pietersen et al. [182]'
hsa-miR-652-3p	-0.98	6.807	0.00389	0.02016	'Santarelli et al. [184]', 'Lai et al. [192]', 'Wei et al. [199]'
hsa-miR-101-3p	-0.96	7.43	0.00157	0.01034	'Beveridge et al. [103]'
hsa-miR-19b-1-5p	-0.96	4.2	0.00185	0.01139
hsa-let-7i-3p	-0.93	8.152	0.00175	0.01114
hsa-miR-190a-5p	-0.92	10.473	0.00068	0.00583	'Moreau et al. [179]'
hsa-miR-582-3p	-0.92	6.874	0.00274	0.01516
hsa-miR-151a-5p	-0.91	5.398	0.00771	0.03398
hsa-miR-20a-3p	-0.89	7.199	0.00176	0.01114
hsa-miR-30d-3p	-0.89	6.806	0.00212	0.01243
hsa-miR-214-5p	-0.88	8.028	0.00147	0.00973
hsa-miR-140-5p	-0.88	8.871	0.00163	0.01065
hsa-miR-889-3p	-0.88	5.357	0.00167	0.01071
hsa-miR-26a-2-3p	-0.88	6.509	0.00595	0.0279
hsa-miR-139-5p	-0.88	8.64	0.01109	0.04537
hsa-miR-374b-3p	-0.86	6.52	0.00211	0.01243
hsa-miR-708-3p	-0.86	7.94	0.007	0.03188
hsa-miR-2355-5p	-0.86	5.183	0.01206	0.04865
hsa-miR-369-3p	-0.85	4.494	0.00392	0.02016
hsa-miR-340-3p	-0.83	5.889	0.00283	0.01556
hsa-miR-186-3p	-0.81	3.776	0.00994	0.0415
hsa-miR-454-3p	-0.79	12.632	0.00392	0.02016	'Smalheiser et al. [185]'
hsa-miR-27b-3p	-0.78	14.83	0.00462	0.02328	'Beveridge et al. [103]', 'Moreau et al. [179]'
hsa-miR-20a-5p	-0.78	13.812	0.00505	0.02487	'Beveridge et al. [103]', 'Beveridge et al. [103]'
hsa-miR-548e-3p	-0.78	4.584	0.00735	0.033
hsa-miR-98-3p	-0.76	6.376	0.00525	0.02554
hsa-miR-26b-5p	-0.71	14.788	0.0123	0.04907	'Beveridge et al. [103]', 'Perkins et al. [180]'
hsa-miR-27b-5p	-0.69	6.039	0.01259	0.04927
hsa-miR-374b-5p	-0.68	10.884	0.01072	0.04409
hsa-miR-21-5p	-0.67	13.307	0.0086	0.03729	'Fan et al. [190]'
hsa-miR-324-3p	0.69	9.33	0.00949	0.04006	'Moreau et al. [179]'
hsa-miR-488-5p	0.72	5.388	0.01207	0.04865
hsa-miR-3187-3p	0.72	5.213	0.01238	0.04915
hsa-miR-99b-5p	0.74	14.425	0.00767	0.03398	'Pietersen et al. [181]', 'Gardiner et al. [191]'
hsa-miR-181d-3p	0.78	4.339	0.01027	0.04268
hsa-miR-744-5p	0.84	9.614	0.00187	0.01145
hsa-miR-328-3p	0.84	9.111	0.00249	0.01417	'Beveridge et al. [103]', 'Pietersen et al. [181]', 'Santarelli et al. [184]'
hsa-miR-505-5p	0.84	5.832	0.00346	0.01829	'Zhang et al. [205]'
hsa-miR-296-3p	0.85	5.96	0.00193	0.01173
hsa-miR-1180-3p	0.85	8.48	0.0065	0.03012
hsa-miR-185-3p	0.85	3.416	0.00907	0.03867
hsa-miR-615-3p	0.88	9.891	0.00105	0.00784
hsa-miR-1307-3p	0.89	9.986	0.002	0.01204
hsa-miR-103a-3p	0.89	6.307	0.00482	0.02385
hsa-miR-532-3p	0.9	6.586	0.00181	0.01132
hsa-miR-3679-5p	0.93	4.617	0.00345	0.01829
hsa-miR-671-5p	0.93	8.225	0.00956	0.04016
hsa-miR-339-5p	0.95	10.269	0.00068	0.00583	'Beveridge et al. [103]', 'Moreau et al. [179]'
hsa-miR-106b-3p	0.97	11.53	0.00378	0.0198
hsa-miR-483-5p	0.98	6.337	0.00183	0.01136
hsa-miR-491-5p	1.01	6.503	0.00124	0.00876
hsa-miR-138-2-3p	1.02	5.613	0.00063	0.00558
hsa-miR-6726-3p	1.02	2.266	0.00936	0.03973
hsa-miR-483-3p	1.03	6.702	0.00089	0.00697	'Liu et al. [176]'
hsa-miR-485-3p	1.03	3.431	0.00693	0.03175
hsa-miR-1229-3p	1.05	3.738	0.00167	0.01071
hsa-miR-874-5p	1.06	4.833	0.00019	0.00213
hsa-miR-423-3p	1.09	9.503	0.00031	0.0031
hsa-miR-760	1.1	6.875	0.00011	0.00161
hsa-miR-6855-3p	1.11	2.431	0.00438	0.02227
hsa-miR-769-3p	1.12	7.915	0.00013	0.00168
hsa-miR-3928-3p	1.12	4.513	0.00049	0.0045
hsa-miR-25-5p	1.14	8.388	0.0002	0.00228
hsa-miR-6798-3p	1.14	1.538	0.01259	0.04927
hsa-miR-6803-3p	1.16	2.518	0.01055	0.04362
hsa-miR-671-3p	1.17	6.086	0.00038	0.00364
hsa-miR-3127-5p	1.17	3.395	0.00334	0.01798
hsa-miR-6800-3p	1.18	3.247	0.0007	0.00593
hsa-miR-128-1-5p	1.21	4.063	0.00011	0.00161
hsa-miR-2110	1.22	5.005	8e-05	0.00134
hsa-miR-3609	1.22	5.857	0.00097	0.00757
hsa-miR-7706	1.23	6.223	6.75e-05	0.00123
hsa-miR-370-3p	1.26	2.713	0.00111	0.00806
hsa-miR-1276	1.28	3.154	0.00143	0.00966
hsa-miR-1306-5p	1.29	5.18	1.62e-05	0.00042
hsa-miR-6760-3p	1.29	2.171	0.00215	0.01252
hsa-miR-34c-5p	1.3	2.933	0.00036	0.00352	'Liu et al. [176]'
hsa-miR-432-5p	1.3	2.11	0.00146	0.00973	Gardiner et al. [191]', 'Lai et al. [192]', 'Yu et al. [204]'
hsa-miR-4746-5p	1.3	1.976	0.00439	0.02227
hsa-miR-6786-3p	1.34	2.858	0.00022	0.00238
hsa-miR-937-3p	1.37	3.643	0.00014	0.00173	'Zhang et al. [205]'
hsa-miR-5187-5p	1.37	3.429	0.00016	0.00191
hsa-miR-765	1.38	1.819	0.00289	0.01578
hsa-miR-3615	1.39	6.51	3.32e-05	0.00072
hsa-miR-3138	1.4	1.445	0.00892	0.03825
hsa-miR-6747-3p	1.41	4.035	0.00022	0.00238
hsa-miR-1914-3p	1.41	0.962	0.01221	0.04896
hsa-miR-6730-5p	1.47	2.352	0.00269	0.01496
hsa-miR-365a-5p	1.47	0.794	0.00853	0.03716
hsa-miR-92b-5p	1.5	7.57	1.6e-07	1.6e-05
hsa-miR-501-3p	1.51	5.807	7.01e-07	4.33e-05
hsa-miR-3127-3p	1.51	0.815	0.00735	0.033
hsa-miR-1976	1.54	2.566	5.72e-05	0.00112
hsa-miR-877-3p	1.58	2.358	0.00347	0.01829
hsa-miR-139-3p	1.6	5.754	4.96e-08	9.94e-06
hsa-miR-194-3p	1.64	1.52	0.00126	0.00882
hsa-miR-885-3p	1.66	3.775	3.7e-06	0.00017	Fan et al. [190]'
hsa-miR-6877-5p	1.68	2.472	9.47e-05	0.00149
hsa-miR-320c	1.7	2.551	0.00016	0.00191
hsa-miR-1914-5p	1.71	1.962	0.00011	0.00161
hsa-miR-6807-5p	1.71	1.001	0.00328	0.01776
hsa-miR-7156-5p	1.74	0.421	0.00605	0.02823
hsa-miR-193b-5p	1.88	3.321	9.61e-08	1.54e-05
hsa-miR-4753-5p	1.88	0.113	0.00769	0.03398	'Fan et al. [190]'
hsa-miR-34b-3p	1.97	1.279	0.00011	0.00161
hsa-miR-6847-5p	1.99	2.156	4.29e-06	0.00019
hsa-miR-365b-5p	2.26	0.502	0.00049	0.0045
hsa-miR-1247-5p	2.52	0.957	5.5e-06	0.00023
hsa-miR-486-5p	2.54	0.545	0.00013	0.00173	'Beveridge et al. [103]'
hsa-miR-4640-3p	2.57	0.845	6.17e-05	0.00118
hsa-miR-5088-5p	2.8	-0.156	0.00123	0.00873
hsa-miR-221-3p	2.94	1.711	2.72e-08	7.28e-06
hsa-miR-6851-5p	3.24	0.446	8.95e-06	0.0003

## Sheet: Table S2
Table S2: List of dysregulated miRNAs in Pre-treatment experiment (FDR<0.05, |log2FC|>0.6); Down- and up-regulated miRNAs are highlighted in yellow and green, respectively. SZ-associated miRNAs affected by both treatments are in bold type and red font.
miRNA	log2FC	logCPM	PValue	FDR	Studies Reporting Expression Dysregulation in Psychiatry; Numbers in bracket indicate reference number in Smigielski et al.’s paper
hsa-miR-223-3p	-4.75	3.897	0.00056	0.01054	'Beveridge et al. [103]'
hsa-miR-205-5p	-4.42	4.842	8.7e-05	0.00335
hsa-miR-483-5p	-3.75	6.16	1.87e-18	1.65e-15
hsa-miR-1227-3p	-3.21	3.828	6.62e-06	0.00049
hsa-miR-6738-3p	-3.08	-0.263	0.0014	0.01899
hsa-miR-320b	-2.99	1.276	0.00037	0.00907
hsa-miR-6761-3p	-2.93	-0.36	0.00438	0.03565
hsa-miR-3917	-2.9	1.41	1.06e-06	0.00013
hsa-miR-129-1-3p	-2.9	5.003	1.33e-05	0.00075
hsa-miR-4489	-2.77	-0.184	0.00519	0.03801
hsa-miR-664a-3p	-2.75	6.447	3.02e-05	0.00133	'Gardiner et al. [191]'
hsa-miR-6831-5p	-2.72	-0.013	0.00477	0.03653
hsa-miR-383-5p	-2.65	0.151	0.00099	0.01429
hsa-miR-1224-5p	-2.51	7.578	8.46e-10	2.49e-07
hsa-miR-4745-5p	-2.51	0.636	0.00495	0.0371
hsa-miR-3944-3p	-2.43	0.874	0.00017	0.00562
hsa-miR-483-3p	-2.39	5.547	0.00062	0.01111	'Liu et al. [176]'
hsa-miR-6777-5p	-2.36	0.934	0.00227	0.02591
hsa-miR-760	-2.35	8.172	1.56e-07	2.76e-05
hsa-miR-6751-5p	-2.29	0.489	0.00232	0.02591
hsa-miR-675-3p	-2.14	6.673	3.01e-08	6.66e-06
hsa-miR-6740-5p	-2.13	0.685	0.00174	0.02248
hsa-miR-6894-5p	-2.13	0.397	0.00423	0.03565
hsa-miR-18b-3p	-2.07	3.082	2.13e-06	0.00021
hsa-miR-629-3p	-2	4.272	6.5e-06	0.00049
hsa-miR-485-5p	-1.97	1.678	0.00012	0.00435	['Beveridge et al. [103]', 'Smalheiser et al. [185]'
hsa-miR-4745-3p	-1.96	1.823	0.00096	0.01415
hsa-miR-3911	-1.94	2.093	6.59e-05	0.00277
hsa-miR-320c	-1.94	3.283	0.00053	0.01009
hsa-miR-193b-3p	-1.9	2.138	0.00035	0.00895	Zhang et al. [205]', 'Moreau et al. [179]', 'Wei et al. [199]'
hsa-miR-320d	-1.9	1.484	0.00088	0.01318
hsa-miR-323b-3p	-1.89	3.796	2.51e-05	0.00123
hsa-miR-134-5p	-1.88	4.334	0.0029	0.02818	'Santarelli et al. [184]', 'Gardiner et al. [191]', 'Yu et al. [204]'
hsa-miR-4667-3p	-1.88	0.872	0.00457	0.0357
hsa-miR-6885-3p	-1.85	2.386	0.0002	0.00604
hsa-miR-675-5p	-1.84	3.134	0.00444	0.03565
hsa-miR-409-3p	-1.84	5.712	0.0058	0.04102	'Beveridge et al. [103]', 'Gardiner et al. [191]', 'Zhang et al. [205]'
hsa-miR-342-5p	-1.78	6.975	2.88e-06	0.00025	'Gardiner et al. [191]'
hsa-miR-766-5p	-1.77	6.133	0.00021	0.00604
hsa-miR-320a	-1.75	12.83	3.02e-07	4.44e-05
hsa-miR-5010-3p	-1.75	2.822	0.00075	0.01225
hsa-miR-6853-3p	-1.68	1.538	0.00253	0.02728
hsa-miR-6884-5p	-1.68	0.944	0.00723	0.04957
hsa-miR-210-3p	-1.67	9.498	0.00046	0.00971	'Moreau et al. [179]'
hsa-miR-3127-5p	-1.65	3.914	0.00014	0.00488
hsa-miR-6877-5p	-1.61	2.795	0.00437	0.03565
hsa-miR-423-5p	-1.61	10.251	0.00479	0.03653
hsa-miR-18a-3p	-1.59	6.974	2.96e-05	0.00133
hsa-miR-877-5p	-1.55	8.173	2.28e-05	0.00119	'Gardiner et al. [191]'
hsa-miR-6847-5p	-1.55	2.629	0.00436	0.03565
hsa-miR-129-2-3p	-1.52	4.533	0.00045	0.00971	'Smalheiser et al. [185]'
hsa-miR-323a-3p	-1.51	5.901	0.00031	0.00835	'Banigan et al. [170]'
hsa-miR-3661	-1.5	2.751	0.00046	0.00971
hsa-miR-6798-3p	-1.49	2.005	0.00221	0.02591
hsa-miR-3679-5p	-1.48	5.113	0.00063	0.01112
hsa-miR-197-3p	-1.48	9.994	0.00144	0.01931	'Beveridge et al. [103]', 'Pietersen et al. [182]'
hsa-miR-2110	-1.48	5.711	0.00283	0.02775
hsa-miR-1306-3p	-1.46	4.133	0.00236	0.02612
hsa-miR-3188	-1.44	2.695	0.00275	0.0277	'Fan et al. [190]'
hsa-miR-346	-1.44	2.933	0.00619	0.04344	Zhu et al. [187]', 'Shi et al. [195]', 'Sun et al. [197]'
hsa-miR-6726-3p	-1.43	2.753	0.00279	0.0277
hsa-miR-6807-5p	-1.4	1.856	0.00529	0.03802
hsa-miR-3131	-1.31	2.418	0.00276	0.0277	'Fan et al. [190]'
hsa-miR-375	-1.24	11.382	0.00344	0.03177	'Liu et al. [176]'
hsa-miR-23b-5p	-1.22	7.412	0.00402	0.03517
hsa-miR-99b-5p	-1.2	14.804	0.0005	0.00988	'Pietersen et al. [181]', 'Gardiner et al. [191]'
hsa-miR-4326	-1.2	5.603	0.00324	0.03052
hsa-miR-1269a	-1.19	10.384	0.00069	0.01189
hsa-miR-1226-3p	-1.18	8.237	0.00437	0.03565
hsa-miR-145-5p	-1.18	9.151	0.00525	0.03802	'Smalheiser et al. [185]'
hsa-let-7b-3p	-1.17	6.837	0.00215	0.02573
hsa-miR-135a-3p	-1.15	7.436	0.00396	0.03502
hsa-miR-125a-3p	-1.15	7.33	0.0052	0.03801
hsa-miR-589-5p	-1.13	8.727	0.00277	0.0277
hsa-miR-106b-3p	-1.11	12.069	0.0023	0.02591
hsa-miR-181a-2-3p	-1.02	11.817	0.0045	0.0357
hsa-let-7d-3p	-1	8.021	0.0046	0.0357
hsa-miR-887-3p	1.04	9.411	0.00495	0.0371
hsa-miR-181c-3p	1.05	9.057	0.00713	0.04922
hsa-miR-130a-3p	1.06	10.844	0.0046	0.0357	'Beveridge et al. [103]', 'Wei et al. [199]'
hsa-miR-138-5p	1.12	9.138	0.00268	0.0277	'Beveridge et al. [103]', 'Moreau et al. [179]'
hsa-miR-95-3p	1.12	10.923	0.00393	0.03502
hsa-miR-15a-5p	1.14	10.876	0.00176	0.02248	'Beveridge et al. [103]', 'Moreau et al. [179]'
hsa-miR-339-3p	1.14	8.497	0.00223	0.02591
hsa-miR-16-5p	1.15	9.092	0.00202	0.02448	Smalheiser et al. [185]', 'Beveridge et al. [103]'
hsa-miR-340-5p	1.15	11.379	0.0044	0.03565	'Beveridge et al. [103]'
hsa-miR-26b-5p	1.18	14.717	0.0008	0.01242	'Beveridge et al. [103]', 'Perkins et al. [180]'
hsa-miR-497-5p	1.21	10.259	0.00074	0.01225	Ma et al. [194]', 'Banigan et al. [170]'
hsa-miR-374b-3p	1.26	6.719	0.0024	0.02616
hsa-miR-192-5p	1.3	9.431	0.00048	0.00983	'Moreau et al. [179]'
hsa-miR-107	1.3	10.85	0.00438	0.03565	'Beveridge et al. [103]', 'Santarelli et al. [184]', 'Scarr et el. [123]', 'Gardiner et al. [191]'
hsa-miR-181b-5p	1.31	7.646	0.00384	0.03495	Ma et al. [194]', 'Beveridge et al. [102]', 'Beveridge et al. [103]', 'Shi et al. [195]', 'Song et al. [196]', 'Sun et al. [197]'
hsa-miR-432-5p	1.31	2.658	0.0064	0.04456	Gardiner et al. [191]', 'Lai et al. [192]', 'Yu et al. [204]'
hsa-miR-301a-3p	1.32	10.98	0.00041	0.00969	Moreau et al. [179]', 'Alacam et al. [188]'
hsa-miR-3065-5p	1.32	8.331	0.00057	0.01054
hsa-miR-1287-5p	1.32	5.504	0.00202	0.02448
hsa-miR-3065-3p	1.33	6.373	0.0026	0.02767
hsa-miR-548e-5p	1.35	4.102	0.00345	0.03177
hsa-miR-195-5p	1.37	10.451	0.00017	0.00562	Alacam et al. [188]', 'Ma et al. [194]', 'Beveridge et al. [103]', 'Perkins et al. [180]', 'Pietersen et al. [182]', 'Shi et al. [195]', 'Sun et al. [198]'
hsa-miR-301b	1.37	8.332	0.00032	0.00835
hsa-miR-2682-3p	1.4	8.201	0.00044	0.00971
hsa-miR-96-5p	1.4	2.715	0.00269	0.0277	'Banigan et al. [170]'
hsa-miR-6505-5p	1.4	2.801	0.00306	0.02942
hsa-miR-421	1.44	9.835	0.00082	0.01242
hsa-miR-21-3p	1.46	5.832	0.00079	0.01242
hsa-miR-101-3p	1.49	7.901	0.00125	0.01721	'Beveridge et al. [103]'
hsa-miR-1252-5p	1.5	4.124	0.00393	0.03502
hsa-miR-28-3p	1.54	4.272	0.0012	0.01699	'Gardiner et al. [191]'
hsa-miR-548aw	1.56	1.956	0.0031	0.02951
hsa-miR-660-5p	1.57	10.285	8.51e-05	0.00335
hsa-miR-488-5p	1.58	5.134	0.00045	0.00971
hsa-miR-21-5p	1.62	13.713	1.13e-05	0.00072	'Fan et al. [190]'
hsa-miR-548ba	1.64	2.528	0.00071	0.01201
hsa-miR-34c-5p	1.71	3.794	0.00021	0.00604	'Liu et al. [176]'
hsa-miR-664b-5p	1.71	6.51	0.00419	0.03565
hsa-miR-1	1.83	1.359	0.00178	0.02248
hsa-miR-489-3p	1.94	2.645	0.00032	0.00835	'Beveridge et al. [103]'
hsa-miR-122-5p	1.96	8.878	0.0005	0.00988	'Wei et al. [199]'
hsa-miR-5688	1.98	1.371	0.00121	0.01699
hsa-miR-1291	2.02	7.437	0.00021	0.00604
hsa-miR-455-5p	2.02	3.033	0.00155	0.02051	'Beveridge et al. [103]', 'Banigan et al. [170]'
hsa-miR-584-5p	2.31	1.661	0.0008	0.01242	'Gardiner et al. [191]'
hsa-miR-335-3p	2.35	3.116	1.14e-05	0.00072	'Gardiner et al. [191]'
hsa-miR-34b-3p	2.68	0.554	0.00517	0.03801
hsa-miR-4638-3p	2.74	0.317	0.00544	0.03881
hsa-miR-144-5p	2.79	1.973	0.00181	0.02253
hsa-miR-451a	2.88	2.115	1.56e-06	0.00017	'Liu et al. [176]'
hsa-miR-335-5p	3.16	7.065	8.02e-10	2.49e-07	'Beveridge et al. [103]'
hsa-miR-1248	3.39	8.51	1.35e-05	0.00075

## Sheet: Table S3
Table S3: List of dysregulated miRNAs in both experiments (highlighted miRNAs show the same direction of expression change)
miRNA	log2FC
	Co-treatment	Pre-treatment
hsa-miR-101-3p	-0.96	1.49
hsa-miR-106b-3p	0.97	-1.11
hsa-miR-1252-5p	-1.29	1.5
hsa-miR-130a-3p	-1.08	1.06
hsa-miR-15a-5p	-1.19	1.14
hsa-miR-21-5p	-0.67	1.62
hsa-miR-2110	1.22	-1.48
hsa-miR-26b-5p	-0.71	1.18
hsa-miR-301a-3p	-1.33	1.32
hsa-miR-301b	-1.35	1.37
hsa-miR-3127-5p	1.17	-1.65
hsa-miR-320c	1.7	-1.94
hsa-miR-340-5p	-1.09	1.15
hsa-miR-34b-3p	1.97	2.68
hsa-miR-34c-5p	1.3	1.71
hsa-miR-3679-5p	0.93	-1.48
hsa-miR-374b-3p	-0.86	1.26
hsa-miR-432-5p	1.3	1.31
hsa-miR-483-3p	1.03	-2.39
hsa-miR-483-5p	0.98	-3.75
hsa-miR-488-5p	0.72	1.58
hsa-miR-548aw	-1.6	1.56
hsa-miR-548ba	-1.82	1.64
hsa-miR-548e-5p	-1.04	1.35
hsa-miR-5688	-1.13	1.98
hsa-miR-664a-3p	-1.19	-2.75
hsa-miR-6726-3p	1.02	-1.43
hsa-miR-6798-3p	1.14	-1.49
hsa-miR-6807-5p	1.71	-1.4
hsa-miR-6847-5p	1.99	-1.55
hsa-miR-6877-5p	1.68	-1.61
hsa-miR-760	1.1	-2.35
hsa-miR-99b-5p	0.74	-1.2

## Sheet: Table S4
Table S4: Statistically significant miRNA-mRNA negative correlations for Co-treatment condition
miRNA	mRNA	Correlation Coefficient	Pvalue	FDR	miRNA_log2FC	mRNA_log2FC
hsa-miR-139-3p	PDGFD	-0.99	4.37e-05	0.02025	1.6	-1.33
hsa-miR-374a-5p	PDCD1	-0.99	4.73e-05	0.02025	-1.37	3.03
hsa-miR-221-3p	PPAP2B	-0.99	6.43e-05	0.02025	2.94	-1.54
hsa-miR-324-3p	SNX10	-0.99	6.66e-05	0.02025	0.69	-1.07
hsa-miR-324-3p	GCH1	-0.99	0.00011	0.02025	0.69	-0.74
hsa-miR-374b-3p	SMAD7	-0.99	0.00011	0.02025	-0.86	0.74
hsa-miR-542-3p	EDA2R	-0.99	0.00017	0.02025	-1.71	1.05
hsa-miR-5088-5p	INHBA	-0.99	0.0002	0.02025	2.8	-0.68
hsa-miR-15a-5p	CRYM	-0.99	0.0003	0.02467	-1.19	1.09
hsa-miR-374b-3p	RAB31	-0.98	0.00037	0.02658	-0.86	0.62
hsa-miR-4640-3p	KCNJ11	-0.98	0.00039	0.02734	2.57	-1.23
hsa-miR-19a-3p	HRH1	-0.98	0.00053	0.02911	-1.91	1.63
hsa-miR-4640-3p	ADAMTS1	-0.98	0.00054	0.02911	2.57	-0.83
hsa-miR-6847-5p	CCDC68	-0.98	0.00055	0.02911	1.99	-0.83
hsa-miR-570-3p	PPAPDC1A	-0.98	0.00063	0.03167	-1.71	1.42
hsa-miR-769-3p	FGF14	-0.98	0.00069	0.03189	1.12	-1.18
hsa-miR-1252-5p	EMILIN3	-0.98	0.00072	0.03264	-1.29	0.98
hsa-miR-137	SGK1	-0.98	0.00074	0.03275	-1.09	0.76
hsa-miR-548as-3p	SGK1	-0.97	0.00096	0.03465	-3.39	0.76
hsa-miR-874-5p	RHOU	-0.97	0.00098	0.03465	1.06	-0.99
hsa-miR-19b-3p	HRH1	-0.97	0.001	0.03465	-1.61	1.63
hsa-miR-4753-5p	CDH11	-0.97	0.00101	0.03465	1.88	-0.69
hsa-miR-34c-5p	GCH1	-0.97	0.00101	0.03465	1.3	-0.74
hsa-miR-6760-3p	CCDC68	-0.97	0.00112	0.03465	1.29	-0.83
hsa-miR-324-3p	PPAP2B	-0.97	0.00116	0.03465	0.69	-1.54
hsa-miR-2110	CCDC68	-0.97	0.00117	0.03465	1.22	-0.83
hsa-miR-374a-3p	EDA2R	-0.97	0.00117	0.03465	-1.7	1.05
hsa-miR-432-5p	MEIS1	-0.97	0.0012	0.03465	1.3	-0.67
hsa-miR-15a-5p	SGK1	-0.97	0.00134	0.03465	-1.19	0.76
hsa-miR-21-5p	CTD-3088G3.8	-0.97	0.00136	0.03465	-0.67	0.84
hsa-miR-139-3p	C7	-0.97	0.00137	0.03465	1.6	-0.63
hsa-miR-21-5p	ULBP3	-0.97	0.0014	0.03465	-0.67	2.91
hsa-miR-340-3p	ULBP3	-0.97	0.00142	0.03465	-0.83	2.91
hsa-miR-190a-5p	EDNRA	-0.97	0.00146	0.03465	-0.92	1.16
hsa-miR-542-3p	ALDH1A2	-0.97	0.00156	0.03591	-1.71	1.38
hsa-miR-193b-5p	NRSN1	-0.97	0.00157	0.03591	1.88	-0.99
hsa-miR-185-3p	TMIGD2	-0.97	0.00161	0.03591	0.85	-1.06
hsa-miR-6851-5p	LMO3	-0.97	0.00178	0.03591	3.24	-1.06
hsa-miR-432-5p	STARD13	-0.96	0.00184	0.03591	1.3	-1.42
hsa-miR-486-5p	MEIS1	-0.96	0.00207	0.03652	2.54	-0.67
hsa-miR-874-5p	LMO3	-0.96	0.00208	0.03652	1.06	-1.06
hsa-miR-7156-5p	OGFRL1	-0.96	0.0021	0.03652	1.74	-0.81
hsa-miR-4753-5p	IRX5	-0.96	0.00216	0.03652	1.88	-1.14
hsa-miR-5187-5p	ARHGAP20	-0.96	0.00222	0.03652	1.37	-1.36
hsa-miR-548n	PCGF1	-0.96	0.00225	0.03652	-1.09	0.72
hsa-miR-1976	CCDC68	-0.96	0.00225	0.03652	1.54	-0.83
hsa-miR-548n	PGAM4	-0.96	0.00228	0.03652	-1.09	1.41
hsa-miR-190a-5p	AKR1C3	-0.96	0.00246	0.03658	-0.92	1.07
hsa-miR-548ba	PDCD1LG2	-0.96	0.00246	0.03658	-1.82	2.82
hsa-miR-98-3p	CALCB	-0.96	0.0029	0.03864	-0.76	1.8
hsa-miR-548as-3p	PGAM4	-0.96	0.0029	0.03864	-3.39	1.41
hsa-miR-106a-5p	DUSP2	-0.96	0.00294	0.03886	-1.66	1.12
hsa-miR-19b-3p	PDCD1LG2	-0.95	0.003	0.03889	-1.61	2.82
hsa-miR-6847-5p	AK4	-0.95	0.00304	0.03889	1.99	-0.87
hsa-miR-496	PDCD1LG2	-0.95	0.00311	0.03895	-2.15	2.82
hsa-miR-6847-5p	ITGBL1	-0.95	0.00318	0.03908	1.99	-1.14
hsa-miR-328-3p	GCH1	-0.95	0.00322	0.03908	0.84	-0.74
hsa-miR-3912-3p	POTEI	-0.95	0.00325	0.03908	-1.29	1.45
hsa-miR-6760-3p	RHOU	-0.95	0.00329	0.03932	1.29	-0.99
hsa-miR-432-5p	SERTAD4	-0.95	0.00346	0.03934	1.3	-1.14
hsa-miR-6800-3p	FRZB	-0.95	0.00356	0.03934	1.18	-1.1
hsa-miR-561-5p	SEL1L3	-0.95	0.0036	0.03934	-1.39	1.08
hsa-miR-561-5p	PPAPDC1A	-0.95	0.00372	0.03977	-1.39	1.42
hsa-miR-4640-3p	LMO3	-0.95	0.00399	0.04135	2.57	-1.06
hsa-miR-32-5p	PGAM4	-0.95	0.004	0.04135	-1.14	1.41
hsa-miR-27b-5p	PDCD1LG2	-0.95	0.00406	0.04147	-0.69	2.82
hsa-miR-338-3p	ALDH1A2	-0.95	0.00415	0.04147	-1.28	1.38
hsa-miR-424-5p	SMAD7	-0.95	0.0042	0.04147	-1.51	0.74
hsa-miR-3127-3p	PLCXD3	-0.95	0.00432	0.04147	1.51	-0.77
hsa-miR-548ba	CRYM	-0.95	0.00437	0.04147	-1.82	1.09
hsa-miR-532-3p	C7	-0.95	0.0044	0.04147	0.9	-0.63
hsa-miR-486-5p	TNC	-0.95	0.00444	0.04147	2.54	-0.98
hsa-miR-21-5p	CALCB	-0.95	0.00445	0.04147	-0.67	1.8
hsa-miR-185-3p	NDRG1	-0.94	0.00454	0.04147	0.85	-0.79
hsa-miR-19a-3p	PDCD1LG2	-0.94	0.00455	0.04147	-1.91	2.82
hsa-miR-324-3p	MEIS1	-0.94	0.00455	0.04147	0.69	-0.67
hsa-miR-365a-5p	LPPR4	-0.94	0.00476	0.04204	1.47	-0.64
hsa-miR-1306-5p	RHOU	-0.94	0.00486	0.04255	1.29	-0.99
hsa-miR-106b-5p	DUSP2	-0.94	0.00499	0.04323	-2.03	1.12
hsa-miR-140-5p	DOK4	-0.94	0.00509	0.04336	-0.88	0.82
hsa-miR-3613-5p	TMPRSS11A	-0.94	0.0052	0.04336	-1.18	1.92
hsa-miR-432-5p	ZNF521	-0.94	0.00525	0.04336	1.3	-1.02
hsa-miR-432-5p	FSTL4	-0.94	0.00536	0.04336	1.3	-1.79
hsa-miR-424-5p	SCN4B	-0.94	0.00537	0.04336	-1.51	1.31
hsa-miR-432-5p	TMEM229A	-0.94	0.00556	0.04409	1.3	-1.3
hsa-miR-1247-5p	PLCXD3	-0.94	0.00573	0.04457	2.52	-0.77
hsa-miR-301a-3p	TLR4	-0.94	0.00577	0.04457	-1.33	2.13
hsa-miR-32-5p	DRGX	-0.94	0.00593	0.04503	-1.14	2.15
hsa-miR-25-5p	C7	-0.94	0.00596	0.04503	1.14	-0.63
hsa-miR-128-1-5p	NDRG1	-0.94	0.00597	0.04503	1.21	-0.79
hsa-miR-19a-3p	FAM167A	-0.94	0.00604	0.04503	-1.91	0.78
hsa-miR-190a-5p	HAS2	-0.94	0.00611	0.04503	-0.92	2.59
hsa-miR-6800-3p	CNTNAP3	-0.93	0.00626	0.04503	1.18	-1.03
hsa-miR-106a-5p	PDCD1LG2	-0.93	0.00632	0.04503	-1.66	2.82
hsa-miR-19a-3p	SCN4B	-0.93	0.00636	0.04503	-1.91	1.31
hsa-miR-186-3p	PPP2R2B	-0.93	0.0064	0.04503	-0.81	0.84
hsa-miR-424-5p	PMP22	-0.93	0.00644	0.04503	-1.51	0.74
hsa-miR-561-5p	FAM167A	-0.93	0.00646	0.04503	-1.39	0.78
hsa-miR-19b-3p	SGK1	-0.93	0.00655	0.04503	-1.61	0.76
hsa-miR-651-5p	TMPRSS11A	-0.93	0.00655	0.04503	-1	1.92
hsa-miR-190a-5p	SLC7A14	-0.93	0.00658	0.04503	-0.92	0.85
hsa-miR-561-5p	C10orf85	-0.93	0.00661	0.04503	-1.39	1.54
hsa-miR-27b-3p	ID3	-0.93	0.00662	0.04503	-0.78	0.76
hsa-miR-4677-5p	CALCB	-0.93	0.00684	0.04542	-1	1.8
hsa-miR-15a-5p	HAS2	-0.93	0.00753	0.04717	-1.19	2.59
hsa-miR-454-3p	PDCD1LG2	-0.93	0.0076	0.04717	-0.79	2.82
hsa-miR-140-5p	TLR4	-0.93	0.00763	0.04717	-0.88	2.13
hsa-miR-374b-5p	PDCD1	-0.93	0.00767	0.0473	-0.68	3.03
hsa-miR-106a-5p	RAPGEF4	-0.93	0.00787	0.04789	-1.66	0.92
hsa-miR-2110	CNTNAP3	-0.93	0.00798	0.04789	1.22	-1.03
hsa-miR-424-5p	CSF1	-0.93	0.00798	0.04789	-1.51	1.17
hsa-miR-590-5p	CTD-3088G3.8	-0.93	0.00806	0.04789	-1.33	0.84
hsa-miR-137	ALDH1A2	-0.93	0.00807	0.04789	-1.09	1.38
hsa-miR-19a-3p	SGK1	-0.93	0.00817	0.04789	-1.91	0.76
hsa-miR-769-3p	MYLIP	-0.93	0.00819	0.04789	1.12	-1.15
hsa-miR-19b-3p	FAM167A	-0.92	0.00838	0.04822	-1.61	0.78
hsa-miR-15a-5p	PDCD1	-0.92	0.00847	0.0486	-1.19	3.03
hsa-miR-301a-3p	CSF1	-0.92	0.00857	0.04905	-1.33	1.17
hsa-miR-374a-3p	FAS	-0.92	0.00861	0.04913	-1.7	1.52
hsa-miR-6800-3p	SERTAD4	-0.92	0.00875	0.04938	1.18	-1.14
hsa-miR-424-5p	AKAP12	-0.92	0.00889	0.04991	-1.51	0.66

## Sheet: Table S5
Table S5: Statistically significant miRNA-mRNA negative correlations for Pre-treatment condition
miRNA	mRNA	Correlation Coefficient	Pvalue	FDR	miRNA_log2FC	mRNA_log2FC
hsa-miR-589-5p	TTC14	-1	6.3008e-07	0.0046	-1.13	1.13
hsa-miR-664a-3p	BEND6	-1	5.38287e-06	0.02201	-2.75	1.13
hsa-miR-34c-5p	HEBP1	-1	6.03275e-06	0.02201	1.71	-1.15
hsa-miR-374b-3p	LPAR5	-1	4.00537e-05	0.03846	1.26	-1.86
hsa-miR-192-5p	MED14	-1	4.78275e-05	0.03846	1.3	-1.12
hsa-miR-21-3p	B4GALT1	-1	5.68819e-05	0.03846	1.46	-1.35
hsa-miR-342-5p	SH2D5	-1	6.67188e-05	0.03846	-1.78	1.58
hsa-miR-195-5p	SOBP	-1	7.14477e-05	0.03846	1.37	-1.77
hsa-miR-96-5p	BRPF3	-1	7.60232e-05	0.03846	1.4	-1.22
hsa-miR-96-5p	PHACTR4	-1	0.00012	0.03846	1.4	-1.24
hsa-miR-138-5p	TULP4	-1	0.00012	0.03846	1.12	-1.22
hsa-miR-138-5p	ZMIZ1	-1	0.00013	0.03846	1.12	-2.58
hsa-miR-1287-5p	FAM222B	-1	0.00013	0.03846	1.32	-1.95
hsa-miR-1287-5p	BMPR2	-1	0.00014	0.03846	1.32	-1.28
hsa-miR-374b-3p	PTP4A1	-1	0.00014	0.03846	1.26	-1.11
hsa-miR-138-5p	LPHN1	-1	0.00014	0.03846	1.12	-1.24
hsa-miR-138-5p	TCF7	-1	0.00015	0.03846	1.12	-1.34
hsa-miR-138-5p	IQSEC1	-1	0.00015	0.03846	1.12	-2.06
hsa-miR-1227-3p	SMIM10	-1	0.00016	0.03856	-3.21	1.27
hsa-miR-138-5p	NOVA1	-1	0.00021	0.04185	1.12	-1.41
hsa-miR-1287-5p	NFASC	-1	0.00023	0.042	1.32	-1.39
hsa-miR-1287-5p	KMT2B	-1	0.00023	0.042	1.32	-2.05
hsa-miR-134-5p	SP110	-1	0.00025	0.042	-1.88	1.29
hsa-miR-138-5p	CREB3L2	-1	0.00025	0.042	1.12	-1.99
hsa-miR-96-5p	FAM222B	-1	0.00027	0.042	1.4	-1.95
hsa-miR-138-5p	SEZ6L2	-1	0.00029	0.042	1.12	-1.83
hsa-miR-96-5p	SEZ6L	-1	0.00031	0.042	1.4	-1.32
hsa-miR-138-5p	WASF2	-1	0.00032	0.042	1.12	-1.55
hsa-miR-138-5p	DCHS1	-1	0.00032	0.042	1.12	-1.97
hsa-miR-138-5p	SHANK2	-1	0.00033	0.042	1.12	-1.91
hsa-miR-96-5p	TAF15	-1	0.00033	0.042	1.4	-1.04
hsa-miR-383-5p	VPS72	-1	0.00037	0.04282	-2.65	1.04
hsa-miR-134-5p	EDN1	-1	0.00037	0.04282	-1.88	2.76
hsa-miR-548ba	ITGB6	-1	0.0004	0.04379	1.64	-1.35
hsa-miR-138-5p	PRKACA	-0.99	0.00044	0.04379	1.12	-2.04
hsa-miR-15a-5p	MAP4	-0.99	0.00044	0.04396	1.14	-1.26
hsa-miR-28-3p	HMBOX1	-0.99	0.00046	0.04396	1.54	-1.29
hsa-miR-138-5p	ZFP36L2	-0.99	0.00049	0.04417	1.12	-1.62
hsa-miR-1287-5p	ZCCHC14	-0.99	0.00049	0.04417	1.32	-1.65
hsa-miR-138-5p	GRIK5	-0.99	0.00049	0.04417	1.12	-2.27
hsa-miR-339-3p	KCNC3	-0.99	0.0005	0.04433	1.14	-1.49
hsa-miR-335-5p	RAB11B	-0.99	0.00051	0.04433	3.16	-1.57
hsa-miR-129-1-3p	LHFP	-0.99	0.00052	0.04433	-2.9	1.94
hsa-miR-1269a	RPS3A	-0.99	0.00053	0.04433	-1.19	1.37
hsa-miR-96-5p	ZFHX4	-0.99	0.00053	0.04433	1.4	-1.72
hsa-miR-138-5p	PATL1	-0.99	0.00053	0.04433	1.12	-1.25
hsa-miR-1287-5p	AAK1	-0.99	0.00054	0.04444	1.32	-1.11
hsa-miR-96-5p	ANKRD52	-0.99	0.00054	0.04444	1.4	-1.72
hsa-miR-138-5p	ZNF275	-0.99	0.00055	0.0446	1.12	-1.1
hsa-miR-15a-5p	CNNM2	-0.99	0.00056	0.04483	1.14	-1.36
hsa-miR-138-5p	NFIX	-0.99	0.00063	0.04492	1.12	-2.4
hsa-miR-96-5p	CREB3L2	-0.99	0.00063	0.04492	1.4	-1.99
hsa-miR-138-5p	FAM222B	-0.99	0.00063	0.04492	1.12	-1.95
hsa-miR-96-5p	WASF2	-0.99	0.00064	0.04492	1.4	-1.55
hsa-miR-374b-3p	LRRC19	-0.99	0.00065	0.04492	1.26	-1.08
hsa-miR-3065-3p	PRSS42	-0.99	0.00066	0.04492	1.33	-1.02
hsa-miR-138-5p	ZNF609	-0.99	0.00066	0.04492	1.12	-1.08
hsa-miR-138-5p	ZCCHC14	-0.99	0.00067	0.04492	1.12	-1.65
hsa-miR-548ba	FAM222B	-0.99	0.00068	0.04492	1.64	-1.95
hsa-miR-34c-5p	MNT	-0.99	0.00069	0.04492	1.71	-1.23
hsa-miR-138-5p	RNF24	-0.99	0.0007	0.04492	1.12	-1.16
hsa-miR-589-5p	EYA4	-0.99	0.00072	0.04492	-1.13	2.14
hsa-miR-145-5p	PTGFR	-0.99	0.00072	0.04492	-1.18	1.57
hsa-miR-1287-5p	PTPRS	-0.99	0.00072	0.04492	1.32	-1.04
hsa-miR-130a-3p	MAP4	-0.99	0.00073	0.04492	1.06	-1.26
hsa-miR-138-5p	SOGA1	-0.99	0.00073	0.04492	1.12	-2.66
hsa-miR-2682-3p	DNAH10OS	-0.99	0.00073	0.04492	1.4	-1.57
hsa-miR-1287-5p	HIVEP3	-0.99	0.00073	0.04492	1.32	-1.58
hsa-miR-138-5p	UBE2V1	-0.99	0.00075	0.04492	1.12	-1.04
hsa-miR-3065-5p	PIK3CB	-0.99	0.00078	0.04492	1.32	-1.38
hsa-miR-432-5p	PCIF1	-0.99	0.00078	0.04492	1.31	-1.07
hsa-miR-138-5p	FBXL18	-0.99	0.00079	0.04492	1.12	-1.2
hsa-miR-130a-3p	PTP4A1	-0.99	0.00079	0.04492	1.06	-1.11
hsa-miR-181a-2-3p	ANKRD1	-0.99	0.00081	0.04492	-1.02	4.65
hsa-miR-34c-5p	TSPAN14	-0.99	0.00081	0.04492	1.71	-1.12
hsa-miR-192-5p	IDS	-0.99	0.00084	0.04492	1.3	-1.42
hsa-miR-96-5p	SIK3	-0.99	0.00085	0.04492	1.4	-1.1
hsa-miR-3661	EVA1A	-0.99	0.00087	0.04492	-1.5	2.56
hsa-miR-96-5p	ATF7	-0.99	0.00088	0.04492	1.4	-2.03
hsa-miR-15a-5p	MAP3K9	-0.99	0.00089	0.04492	1.14	-1.02
hsa-miR-96-5p	MED14	-0.99	0.00091	0.04492	1.4	-1.12
hsa-miR-96-5p	CASP2	-0.99	0.00092	0.04492	1.4	-1.3
hsa-miR-766-5p	RABEPK	-0.99	0.00092	0.04492	-1.77	1.31
hsa-miR-1287-5p	PPP2R5E	-0.99	0.00094	0.04492	1.32	-1.03
hsa-miR-497-5p	MAP3K9	-0.99	0.00095	0.04492	1.21	-1.02
hsa-miR-138-5p	PIANP	-0.99	0.00095	0.04492	1.12	-2.59
hsa-miR-138-5p	SCN3B	-0.99	0.00096	0.04492	1.12	-1.41
hsa-miR-2682-3p	WSCD2	-0.99	0.00096	0.04492	1.4	-1.25
hsa-miR-342-5p	ATP5J2	-0.99	0.00097	0.04492	-1.78	1.05
hsa-miR-1287-5p	GPATCH8	-0.99	0.00098	0.04492	1.32	-1.15
hsa-miR-138-5p	TSPAN14	-0.99	0.00099	0.04492	1.12	-1.12
hsa-miR-195-5p	C14orf164	-0.99	0.00099	0.04492	1.37	-1.14
hsa-miR-497-5p	PTCH1	-0.99	0.00102	0.04492	1.21	-1.51
hsa-miR-3065-3p	KIAA1755	-0.99	0.00104	0.04492	1.33	-1.36
hsa-miR-138-5p	MBTPS2	-0.99	0.00105	0.04492	1.12	-1.11
hsa-miR-1287-5p	TSC22D2	-0.99	0.00106	0.04492	1.32	-1.18
hsa-miR-96-5p	NOVA1	-0.99	0.00106	0.04492	1.4	-1.41
hsa-miR-497-5p	PCDHA6	-0.99	0.00106	0.04492	1.21	-1.13
hsa-miR-339-3p	WDTC1	-0.99	0.00107	0.04492	1.14	-1.02
hsa-miR-138-5p	XKR6	-0.99	0.00108	0.04492	1.12	-1.13
hsa-miR-6726-3p	GRB14	-0.99	0.00112	0.04517	-1.43	2.39
hsa-miR-138-5p	MGRN1	-0.99	0.00114	0.04517	1.12	-1.45
hsa-miR-335-5p	TRIM29	-0.99	0.00114	0.04517	3.16	-2.45
hsa-miR-34c-5p	RNF24	-0.99	0.00116	0.04517	1.71	-1.16
hsa-miR-138-5p	PCLO	-0.99	0.00118	0.04517	1.12	-1.55
hsa-miR-138-5p	SYN1	-0.99	0.00119	0.04517	1.12	-2.14
hsa-miR-6894-5p	AKR1C2	-0.99	0.00119	0.04517	-2.13	1.35
hsa-miR-34c-5p	AJAP1	-0.99	0.00119	0.04517	1.71	-1.62
hsa-miR-1287-5p	CUX1	-0.99	0.00119	0.04517	1.32	-1.13
hsa-miR-96-5p	NOVA2	-0.99	0.0012	0.04517	1.4	-3.26
hsa-miR-138-5p	FBRS	-0.99	0.00123	0.04517	1.12	-1.75
hsa-miR-1287-5p	KLF7	-0.99	0.00124	0.04517	1.32	-1.03
hsa-miR-96-5p	SPEN	-0.99	0.00124	0.04517	1.4	-2.1
hsa-miR-1287-5p	FBXL18	-0.99	0.00127	0.04517	1.32	-1.2
hsa-miR-130a-3p	MAP3K9	-0.99	0.00128	0.04517	1.06	-1.02
hsa-miR-548ba	STXBP1	-0.99	0.00134	0.04517	1.64	-1.84
hsa-miR-195-5p	TAF15	-0.99	0.00136	0.04517	1.37	-1.04
hsa-miR-589-5p	PTRF	-0.99	0.00138	0.04517	-1.13	2.58
hsa-miR-130a-3p	ALX4	-0.99	0.00138	0.04517	1.06	-1.68
hsa-miR-138-5p	C21orf90	-0.99	0.00138	0.04517	1.12	-1.77
hsa-miR-497-5p	CNNM2	-0.99	0.00139	0.04517	1.21	-1.36
hsa-miR-96-5p	KMT2A	-0.99	0.0014	0.04517	1.4	-1.77
hsa-miR-195-5p	FAM57B	-0.99	0.00143	0.04517	1.37	-1.9
hsa-miR-497-5p	MAP4	-0.99	0.00144	0.04517	1.21	-1.26
hsa-miR-1287-5p	AC104667.3	-0.99	0.00147	0.04517	1.32	-5.08
hsa-miR-138-5p	POM121	-0.99	0.00148	0.04517	1.12	-1.72
hsa-miR-675-5p	GREM1	-0.99	0.00149	0.04517	-1.84	3.11
hsa-miR-138-5p	SHISA7	-0.99	0.0015	0.04517	1.12	-2.72
hsa-miR-138-5p	VANGL2	-0.99	0.0015	0.04517	1.12	-1.28
hsa-miR-1287-5p	SLC13A4	-0.99	0.00153	0.04517	1.32	-1.16
hsa-miR-135a-3p	NXPH2	-0.99	0.00154	0.04517	-1.15	3.89
hsa-miR-181c-3p	TIMP4	-0.99	0.00156	0.04517	1.05	-1.16
hsa-miR-1252-5p	RP11-89N17.1	-0.99	0.00156	0.04517	1.5	-1.37
hsa-miR-34c-5p	TP53INP2	-0.99	0.00159	0.04517	1.71	-2.15
hsa-miR-6853-3p	RYR2	-0.99	0.00161	0.04517	-1.68	1.42
hsa-miR-1287-5p	PIK3CB	-0.99	0.00161	0.04517	1.32	-1.38
hsa-miR-96-5p	PLAGL1	-0.99	0.00162	0.04517	1.4	-1.32
hsa-miR-451a	C21orf62	-0.99	0.00163	0.04517	2.88	-1.7
hsa-miR-96-5p	TBL1X	-0.99	0.00164	0.04534	1.4	-1.08
hsa-miR-129-1-3p	ACRC	-0.99	0.00164	0.04534	-2.9	1.1
hsa-miR-497-5p	RNF24	-0.99	0.00164	0.04534	1.21	-1.16
hsa-miR-181a-2-3p	HTRA1	-0.99	0.00166	0.04539	-1.02	3.2
hsa-miR-374b-3p	AL590452.1	-0.99	0.00167	0.04539	1.26	-2.4
hsa-miR-138-5p	ZNF385A	-0.99	0.00169	0.04554	1.12	-2.55
hsa-miR-16-5p	MAP4	-0.99	0.0017	0.04563	1.15	-1.26
hsa-miR-16-5p	ZNF275	-0.99	0.00174	0.04563	1.15	-1.1
hsa-miR-138-5p	PHF12	-0.99	0.00175	0.04563	1.12	-1.25
hsa-miR-548ba	CASP2	-0.99	0.00176	0.04563	1.64	-1.3
hsa-miR-181a-2-3p	ST8SIA6	-0.99	0.00179	0.04563	-1.02	4.51
hsa-miR-374b-3p	B4GALT1	-0.99	0.00179	0.04563	1.26	-1.35
hsa-miR-34c-5p	RBPMS2	-0.99	0.0018	0.04563	1.71	-1.79
hsa-miR-192-5p	SIGLEC15	-0.99	0.0018	0.04563	1.3	-1.29
hsa-miR-16-5p	CNNM2	-0.99	0.00181	0.04563	1.15	-1.36
hsa-miR-138-5p	HIPK2	-0.99	0.00185	0.04588	1.12	-1.74
hsa-miR-3065-5p	HNRNPUL2	-0.99	0.00186	0.04588	1.32	-1.08
hsa-miR-16-5p	MAP3K9	-0.99	0.00188	0.04588	1.15	-1.02
hsa-miR-138-5p	PLAGL2	-0.99	0.00188	0.04588	1.12	-2.04
hsa-miR-195-5p	FAM189B	-0.99	0.00189	0.04591	1.37	-1.24
hsa-miR-130a-3p	TNKS	-0.99	0.00191	0.046	1.06	-1.03
hsa-miR-181a-2-3p	LOH12CR2	-0.99	0.00192	0.04603	-1.02	1.08
hsa-miR-16-5p	PTCH1	-0.99	0.00193	0.04603	1.15	-1.51
hsa-miR-130a-3p	HIVEP2	-0.99	0.00194	0.04603	1.06	-1.14
hsa-miR-497-5p	AJAP1	-0.99	0.00194	0.04603	1.21	-1.62
hsa-miR-16-5p	RNF24	-0.99	0.00196	0.0461	1.15	-1.16
hsa-miR-138-5p	TP53INP2	-0.99	0.00196	0.04624	1.12	-2.15
hsa-miR-138-5p	RBM20	-0.99	0.00197	0.04625	1.12	-1.22
hsa-miR-138-5p	AHDC1	-0.99	0.002	0.04625	1.12	-2.4
hsa-miR-34c-5p	TNR	-0.99	0.002	0.04625	1.71	-1.56
hsa-miR-138-5p	AFF3	-0.99	0.00202	0.04625	1.12	-1.53
hsa-miR-34c-5p	ELMSAN1	-0.99	0.00202	0.04625	1.71	-1.49
hsa-miR-1287-5p	ARID1B	-0.99	0.00202	0.04625	1.32	-1.41
hsa-miR-138-5p	STX16	-0.99	0.00203	0.04625	1.12	-1.52
hsa-miR-1269a	SNRPD2	-0.99	0.00203	0.04625	-1.19	1.01
hsa-miR-138-5p	KMT2C	-0.99	0.00205	0.04642	1.12	-1.29
hsa-miR-1287-5p	SOX12	-0.99	0.00206	0.04645	1.32	-1.25
hsa-miR-192-5p	WNK1	-0.99	0.00213	0.04695	1.3	-1.45
hsa-miR-6751-5p	LPHN3	-0.99	0.00219	0.04702	-2.29	2.2
hsa-miR-138-5p	DUOXA1	-0.99	0.0022	0.04702	1.12	-1.23
hsa-miR-339-3p	NPRL3	-0.98	0.0022	0.04702	1.14	-1.29
hsa-miR-548ba	XKR6	-0.98	0.00222	0.04702	1.64	-1.13
hsa-miR-130a-3p	EGR3	-0.98	0.00222	0.04702	1.06	-2.87
hsa-miR-21-5p	XKR6	-0.98	0.00223	0.04707	1.62	-1.13
hsa-miR-497-5p	MARCH4	-0.98	0.00228	0.04728	1.21	-1.79
hsa-miR-16-5p	ELMSAN1	-0.98	0.0023	0.04731	1.15	-1.49
hsa-miR-138-5p	KCNC1	-0.98	0.00231	0.04731	1.12	-2.04
hsa-miR-138-5p	FOXRED2	-0.98	0.00232	0.04731	1.12	-1.49
hsa-miR-1287-5p	ZNF385A	-0.98	0.00232	0.04731	1.32	-2.55
hsa-miR-16-5p	KLF7	-0.98	0.00237	0.04756	1.15	-1.03
hsa-miR-96-5p	KIAA2018	-0.98	0.00239	0.04769	1.4	-1.51
hsa-miR-497-5p	MNT	-0.98	0.00243	0.04807	1.21	-1.23
hsa-miR-497-5p	SCN3B	-0.98	0.00245	0.04809	1.21	-1.41
hsa-miR-195-5p	TSPAN18	-0.98	0.00245	0.04809	1.37	-1.34
hsa-miR-195-5p	PHACTR4	-0.98	0.00249	0.04832	1.37	-1.24
hsa-miR-4745-5p	KCND3	-0.98	0.0025	0.04832	-2.51	1.24
hsa-miR-138-5p	SYNE3	-0.98	0.00252	0.04832	1.12	-1.26
hsa-miR-346	PHLDB2	-0.98	0.00253	0.0484	-1.44	2.16
hsa-miR-335-3p	QSER1	-0.98	0.00258	0.04875	2.35	-1.26
hsa-miR-195-5p	PCDHA6	-0.98	0.00259	0.04875	1.37	-1.13
hsa-miR-2682-3p	EVC	-0.98	0.0026	0.04875	1.4	-1.1
hsa-miR-28-3p	VAMP2	-0.98	0.00261	0.04875	1.54	-1.74
hsa-miR-497-5p	ZNF275	-0.98	0.00263	0.04875	1.21	-1.1
hsa-miR-6777-5p	HIST1H3H	-0.98	0.00264	0.04875	-2.36	1.28
hsa-miR-6884-5p	CTGF	-0.98	0.00265	0.04875	-1.68	4.61
hsa-miR-6884-5p	S100A16	-0.98	0.00265	0.04875	-1.68	1.69
hsa-miR-339-3p	PTCH1	-0.98	0.00266	0.04875	1.14	-1.51
hsa-miR-301a-3p	BACH2	-0.98	0.00266	0.04875	1.32	-1.37
hsa-miR-1224-5p	FAM89A	-0.98	0.00266	0.04875	-2.51	2.72
hsa-miR-3065-5p	TULP4	-0.98	0.00266	0.04875	1.32	-1.22
hsa-miR-34c-5p	ZNF275	-0.98	0.00268	0.04875	1.71	-1.1
hsa-miR-1269a	DACT1	-0.98	0.00269	0.04875	-1.19	2.43
hsa-miR-138-5p	LRRC3DN	-0.98	0.00273	0.04875	1.12	-1.32
hsa-miR-138-5p	WNT4	-0.98	0.00274	0.04875	1.12	-1.22
hsa-miR-138-5p	IQSEC3	-0.98	0.00275	0.04875	1.12	-1.12
hsa-miR-138-5p	C21orf62	-0.98	0.00276	0.04875	1.12	-1.7
hsa-miR-34c-5p	NRXN2	-0.98	0.00276	0.04875	1.71	-1.32
hsa-miR-497-5p	B4GALT1	-0.98	0.00276	0.04875	1.21	-1.35
hsa-miR-497-5p	ELMSAN1	-0.98	0.00277	0.04875	1.21	-1.49
hsa-miR-5688	RASSF9	-0.98	0.00279	0.0488	1.98	-1.25
hsa-miR-21-5p	GPR34	-0.98	0.00284	0.04882	1.62	-2.18
hsa-miR-138-5p	KCNC4	-0.98	0.00284	0.04882	1.12	-1.93
hsa-miR-34c-5p	SCN3B	-0.98	0.00284	0.04882	1.71	-1.41
hsa-miR-3065-3p	NFIA	-0.98	0.00287	0.04886	1.33	-1.03
hsa-miR-3065-3p	XYLT1	-0.98	0.00287	0.04886	1.33	-1.82
hsa-miR-96-5p	VANGL2	-0.98	0.00289	0.04888	1.4	-1.28
hsa-miR-6505-5p	KLF7	-0.98	0.00295	0.04913	1.4	-1.03
hsa-miR-432-5p	FAM110A	-0.98	0.00296	0.04913	1.31	-1.32
hsa-miR-339-3p	SLC9A1	-0.98	0.00296	0.04913	1.14	-2.41
hsa-miR-96-5p	MAK	-0.98	0.00298	0.04928	1.4	-1.26
hsa-miR-138-5p	FAM180A	-0.98	0.00302	0.04946	1.12	-1.21
hsa-miR-488-5p	CDR1	-0.98	0.00305	0.04946	1.58	-3.7
hsa-miR-15a-5p	SPON2	-0.98	0.00305	0.04946	1.14	-1.26
hsa-miR-138-5p	TBL1X	-0.98	0.00307	0.04946	1.12	-1.08
hsa-miR-34c-5p	SYT15	-0.98	0.00307	0.04946	1.71	-1.02
hsa-miR-181a-2-3p	EEF1A1	-0.98	0.00308	0.04946	-1.02	1.18
hsa-miR-301a-3p	AJAP1	-0.98	0.0031	0.04946	1.32	-1.62
hsa-miR-335-3p	AC006116.20	-0.98	0.00311	0.04946	2.35	-1.78
hsa-miR-16-5p	ZNF609	-0.98	0.00313	0.04946	1.15	-1.08
hsa-miR-34c-5p	MYADM	-0.98	0.00314	0.04946	1.71	-1.92
hsa-miR-138-5p	ANGPTL7	-0.98	0.00316	0.04946	1.12	-1.63
hsa-miR-138-5p	MICAL3	-0.98	0.00317	0.04946	1.12	-1.24
hsa-miR-195-5p	WDTC1	-0.98	0.00317	0.04946	1.37	-1.02
hsa-miR-2682-3p	AJAP1	-0.98	0.00321	0.04946	1.4	-1.62
hsa-miR-96-5p	ALK	-0.98	0.00321	0.04946	1.4	-1.1
hsa-miR-195-5p	ELMSAN1	-0.98	0.00321	0.04946	1.37	-1.49
hsa-miR-760	HIST1H2AB	-0.98	0.00322	0.04946	-2.35	1.59
hsa-miR-34c-5p	WIPF3	-0.98	0.00322	0.04946	1.71	-1.77
hsa-miR-15a-5p	PTCH1	-0.98	0.00322	0.04946	1.14	-1.51
hsa-miR-195-5p	VAMP2	-0.98	0.00323	0.04946	1.37	-1.74
hsa-miR-675-3p	EYA4	-0.98	0.00323	0.04946	-2.14	2.14
hsa-miR-195-5p	CRTC3	-0.98	0.00325	0.04946	1.37	-1.05
hsa-miR-195-5p	FSTL4	-0.98	0.00325	0.04946	1.37	-2.54
hsa-miR-335-5p	SHANK2	-0.98	0.00326	0.04946	3.16	-1.91
hsa-miR-548ba	HNRNPA3	-0.98	0.00327	0.04946	1.64	-1.12
hsa-miR-497-5p	CECR6	-0.98	0.00328	0.04946	1.21	-1.62
hsa-miR-339-3p	MGRN1	-0.98	0.00329	0.04946	1.14	-1.45
hsa-miR-3065-5p	AAK1	-0.98	0.00329	0.04946	1.32	-1.11
hsa-miR-301a-3p	SHANK2	-0.98	0.0033	0.04946	1.32	-1.91
hsa-miR-145-5p	TTC4	-0.98	0.0033	0.04946	-1.18	1.16
hsa-miR-138-5p	SLC22A23	-0.98	0.00332	0.04946	1.12	-1.21
hsa-miR-181c-3p	RGAG4	-0.98	0.00333	0.04946	1.05	-1.54
hsa-miR-4667-3p	FLI1	-0.98	0.00335	0.04946	-1.88	3.7
hsa-miR-760	HIST1H2BB	-0.98	0.00335	0.04946	-2.35	2.38
hsa-miR-16-5p	ARL10	-0.98	0.00338	0.04946	1.15	-1.97
hsa-miR-96-5p	TSPEAR	-0.98	0.00338	0.04946	1.4	-1.71
hsa-miR-181a-2-3p	GRAP2	-0.98	0.00339	0.04946	-1.02	3.61
hsa-miR-5688	IL1B	-0.98	0.0034	0.04946	1.98	-2.62
hsa-miR-138-5p	SOX12	-0.98	0.00341	0.04946	1.12	-1.25
hsa-miR-339-3p	ARHGAP17	-0.98	0.00341	0.04946	1.14	-1.45
hsa-miR-16-5p	SCN3B	-0.98	0.00342	0.04946	1.15	-1.41
hsa-miR-335-5p	ELAVL3	-0.98	0.00343	0.04946	3.16	-1.88
hsa-miR-548ba	RP11-276H1.3	-0.98	0.00344	0.04946	1.64	-1.84
hsa-miR-138-5p	MNT	-0.98	0.00344	0.04946	1.12	-1.23
hsa-miR-548ba	PCDHB13	-0.98	0.00344	0.04946	1.64	-1.59
hsa-miR-34c-5p	ANK3	-0.98	0.00345	0.04946	1.71	-1.25
hsa-miR-145-5p	SLITRK6	-0.98	0.00345	0.04946	-1.18	1.65
hsa-miR-195-5p	IRS2	-0.98	0.00348	0.04951	1.37	-1.98
hsa-miR-16-5p	PCDHA5	-0.98	0.00352	0.04951	1.15	-1.22
hsa-miR-483-5p	TRIM74	-0.98	0.00357	0.04951	-3.75	1.49
hsa-miR-21-3p	TSC22D2	-0.98	0.00359	0.04951	1.46	-1.18
hsa-miR-15a-5p	SYT2	-0.98	0.0036	0.04951	1.14	-1.51
hsa-miR-1269a	GOLGA8B	-0.98	0.00365	0.04951	-1.19	1.07
hsa-miR-16-5p	MARCH4	-0.98	0.00365	0.04951	1.15	-1.79
hsa-miR-34c-5p	SP2	-0.98	0.00366	0.04951	1.71	-2.15
hsa-miR-34c-5p	TMEM104	-0.98	0.00366	0.04951	1.71	-1.16
hsa-miR-195-5p	ARHGDIA	-0.98	0.00367	0.04951	1.37	-1.28
hsa-miR-301a-3p	PIANP	-0.98	0.00369	0.04951	1.32	-2.59
hsa-miR-130a-3p	ZNF544	-0.98	0.0037	0.04951	1.06	-1.08
hsa-miR-488-5p	C4orf19	-0.98	0.00371	0.04951	1.58	-1.87
hsa-miR-34c-5p	AGAP2	-0.98	0.00372	0.04951	1.71	-1.21
hsa-miR-138-5p	AFF1	-0.98	0.00373	0.04951	1.12	-1.42
hsa-miR-15a-5p	ZNF275	-0.98	0.00373	0.04951	1.14	-1.1
hsa-miR-432-5p	PPDPF	-0.98	0.00377	0.04964	1.31	-1.77
hsa-miR-135a-3p	CERKL	-0.98	0.00379	0.0498	-1.15	2.22
hsa-miR-15a-5p	RNF24	-0.98	0.00381	0.04984	1.14	-1.16
hsa-miR-138-5p	EIF1	-0.98	0.00382	0.04984	1.12	-1.02
hsa-miR-15a-5p	SCN3B	-0.98	0.00382	0.04984	1.14	-1.41
hsa-miR-195-5p	RNF24	-0.98	0.00385	0.04988	1.37	-1.16
hsa-miR-383-5p	ELL2	-0.98	0.00388	0.04991	-2.65	1.66
hsa-miR-335-3p	PAK2	-0.98	0.0039	0.04991	2.35	-1.4
hsa-miR-145-5p	MUC19	-0.98	0.00394	0.04996	-1.18	1.56
hsa-miR-497-5p	SPON2	-0.98	0.00394	0.04996	1.21	-1.26
hsa-miR-4489	ALDH8A1	-0.98	0.00395	0.04996	-2.77	1.84
hsa-miR-497-5p	C14orf164	-0.98	0.00396	0.04996	1.21	-1.14
hsa-miR-34c-5p	BRPF3	-0.98	0.00396	0.04996	1.71	-1.22
hsa-miR-138-5p	NUP214	-0.98	0.00399	0.04996	1.12	-1.31
hsa-miR-3065-3p	TP53INP2	-0.98	0.004	0.04996	1.33	-2.15
hsa-miR-3065-5p	TNRC6B	-0.98	0.00403	0.04996	1.32	-1.12
hsa-miR-488-5p	IL17RD	-0.98	0.00403	0.04996	1.58	-1.59
hsa-miR-34c-5p	TSPAN18	-0.98	0.00407	0.04996	1.71	-1.34
hsa-miR-193b-3p	TGFB2	-0.98	0.00407	0.04996	-1.9	2.31
hsa-miR-320d	FAM89A	-0.98	0.00407	0.04996	-1.9	2.72
hsa-miR-16-5p	PCDHA6	-0.98	0.00408	0.04996	1.15	-1.13

## Sheet: Table S6
Table S6: Gene set enrichment analysis for Co-treatment condition
Category	ID	Name	p-value	q-value FDR B&H	Hit Count in Query List	Hit Count in Genome	Hit in Query List
GO: Biological Process	GO:0022008	neurogenesis	3.96e-07	0.000961	20	1866	PMP22,ALDH1A2,IRX5,CSF1,NDRG1,DOK4,ADAMTS1,INHBA,TNC,TLR4,MYLIP,RAPGEF4,DRGX,FSTL4,ZNF521,ID3,FAS,CDH11,MEIS1,HAND2
GO: Biological Process	GO:0048699	generation of neurons	3.3e-06	0.00288	18	1751	PMP22,ALDH1A2,IRX5,CSF1,DOK4,ADAMTS1,INHBA,TNC,MYLIP,RAPGEF4,DRGX,FSTL4,ZNF521,ID3,FAS,CDH11,MEIS1,HAND2
GO: Biological Process	GO:0030182	neuron differentiation	3.56e-06	0.00288	17	1578	PMP22,ALDH1A2,IRX5,DOK4,ADAMTS1,INHBA,TNC,MYLIP,RAPGEF4,DRGX,FSTL4,ZNF521,ID3,FAS,CDH11,MEIS1,HAND2
GO: Biological Process	GO:0042476	odontogenesis	5.53e-06	0.00335	6	145	CSF1,INHBA,TNC,ID3,EDNRA,HAND2
GO: Biological Process	GO:0033993	response to lipid	8.84e-06	0.00429	13	1000	ALDH1A2,INHBA,TNC,KCNJ11,TLR4,AKR1C3,ID3,LMO3,GCH1,FAS,EDNRA,AKAP12,PDCD1LG2
GO: Biological Process	GO:0042127	regulation of cell population proliferation	1.2e-05	0.00487	18	1921	PMP22,ALDH1A2,CSF1,NDRG1,ADAMTS1,INHBA,TNC,TMIGD2,FRZB,PDGFD,TLR4,AKR1C3,HAS2,FAS,MEIS1,EDNRA,HAND2,PDCD1LG2
GO: Biological Process	GO:1903971	positive regulation of response to macrophage colony-stimulating factor	2.79e-05	0.00847	2	3	CSF1,TLR4
GO: Biological Process	GO:1903974	positive regulation of cellular response to macrophage colony-stimulating factor stimulus	2.79e-05	0.00847	2	3	CSF1,TLR4
GO: Biological Process	GO:0043408	regulation of MAPK cascade	5.39e-05	0.0132	11	857	DOK4,INHBA,DUSP2,PDGFD,TLR4,LMO3,FAS,EDA2R,EDNRA,AKAP12,HAND2
GO: Biological Process	GO:0051093	negative regulation of developmental process	5.69e-05	0.0132	13	1194	PMP22,STARD13,PDCD1,ADAMTS1,INHBA,FRZB,TLR4,MYLIP,FSTL4,ID3,FAS,MEIS1,HAND2
GO: Biological Process	GO:0000165	MAPK cascade	7.19e-05	0.0132	12	1049	DOK4,INHBA,DUSP2,PDGFD,TLR4,LMO3,FGF14,FAS,EDA2R,EDNRA,AKAP12,HAND2
GO: Biological Process	GO:0014911	positive regulation of smooth muscle cell migration	7.55e-05	0.0132	4	73	ADAMTS1,PDGFD,RAPGEF4,HAS2
GO: Biological Process	GO:0023014	signal transduction by protein phosphorylation	8.02e-05	0.0132	12	1061	DOK4,INHBA,DUSP2,PDGFD,TLR4,LMO3,FGF14,FAS,EDA2R,EDNRA,AKAP12,HAND2
GO: Biological Process	GO:0071798	response to prostaglandin D	9.26e-05	0.0132	2	5	TNC,AKR1C3
GO: Biological Process	GO:0071799	cellular response to prostaglandin D stimulus	9.26e-05	0.0132	2	5	TNC,AKR1C3
GO: Biological Process	GO:1903972	regulation of cellular response to macrophage colony-stimulating factor stimulus	9.26e-05	0.0132	2	5	CSF1,TLR4
GO: Biological Process	GO:1903969	regulation of response to macrophage colony-stimulating factor	9.26e-05	0.0132	2	5	CSF1,TLR4
GO: Biological Process	GO:0043065	positive regulation of apoptotic process	0.000114	0.0154	10	772	PDCD1,PPP2R2B,ALDH1A2,INHBA,FRZB,TLR4,AKR1C3,ID3,FAS,AKAP12
GO: Biological Process	GO:0043068	positive regulation of programmed cell death	0.000125	0.016	10	781	PDCD1,PPP2R2B,ALDH1A2,INHBA,FRZB,TLR4,AKR1C3,ID3,FAS,AKAP12
GO: Biological Process	GO:0051241	negative regulation of multicellular organismal process	0.000148	0.0179	14	1500	PMP22,STARD13,PDCD1,ADAMTS1,INHBA,FRZB,TLR4,MYLIP,FSTL4,ID3,FAS,MEIS1,HAND2,PDCD1LG2
GO: Biological Process	GO:0001655	urogenital system development	0.000162	0.0182	7	380	ALDH1A2,ADAMTS1,TNC,PDGFD,ID3,HAS2,EDNRA
GO: Biological Process	GO:0071396	cellular response to lipid	0.000165	0.0182	9	654	ALDH1A2,INHBA,TNC,TLR4,AKR1C3,ID3,LMO3,GCH1,PDCD1LG2
GO: Biological Process	GO:0070542	response to fatty acid	0.000193	0.0204	4	93	TNC,TLR4,AKR1C3,ID3
GO: Biological Process	GO:0014033	neural crest cell differentiation	0.000227	0.0221	4	97	ALDH1A2,FRZB,EDNRA,HAND2
GO: Biological Process	GO:0032689	negative regulation of interferon-gamma production	0.000234	0.0221	3	39	INHBA,TLR4,PDCD1LG2
GO: Biological Process	GO:0010942	positive regulation of cell death	0.000237	0.0221	10	845	PDCD1,PPP2R2B,ALDH1A2,INHBA,FRZB,TLR4,AKR1C3,ID3,FAS,AKAP12
GO: Biological Process	GO:0010721	negative regulation of cell development	0.000261	0.0221	7	411	PMP22,FRZB,MYLIP,FSTL4,ID3,FAS,MEIS1
GO: Biological Process	GO:0019220	regulation of phosphate metabolic process	0.000263	0.0221	16	1994	PMP22,PPP2R2B,CSF1,DOK4,INHBA,DUSP2,PDGFD,TLR4,HRH1,AK4,LMO3,FAS,EDA2R,EDNRA,AKAP12,HAND2
GO: Biological Process	GO:0051174	regulation of phosphorus metabolic process	0.000264	0.0221	16	1995	PMP22,PPP2R2B,CSF1,DOK4,INHBA,DUSP2,PDGFD,TLR4,HRH1,AK4,LMO3,FAS,EDA2R,EDNRA,AKAP12,HAND2
GO: Biological Process	GO:0045596	negative regulation of cell differentiation	0.000273	0.0221	10	860	PMP22,INHBA,FRZB,TLR4,MYLIP,FSTL4,ID3,FAS,MEIS1,HAND2
GO: Biological Process	GO:0002138	retinoic acid biosynthetic process	0.000331	0.0259	2	9	ALDH1A2,AKR1C3
GO: Biological Process	GO:0009887	animal organ morphogenesis	0.000344	0.0261	12	1240	ALDH1A2,IRX5,CSF1,ADAMTS1,INHBA,TNC,FRZB,ID3,HAS2,MEIS1,EDNRA,HAND2
GO: Biological Process	GO:0044057	regulation of system process	0.000361	0.0266	9	727	IRX5,INHBA,KCNJ11,SCN4B,TLR4,RAPGEF4,HRH1,GCH1,HAND2
GO: Biological Process	GO:0014910	regulation of smooth muscle cell migration	0.000394	0.0278	4	112	ADAMTS1,PDGFD,RAPGEF4,HAS2
GO: Biological Process	GO:0001822	kidney development	0.000403	0.0278	6	314	ALDH1A2,ADAMTS1,PDGFD,ID3,HAS2,EDNRA
GO: Biological Process	GO:0016102	diterpenoid biosynthetic process	0.000413	0.0278	2	10	ALDH1A2,AKR1C3
GO: Biological Process	GO:0034612	response to tumor necrosis factor	0.000461	0.0296	6	322	KCNJ11,GCH1,HAS2,FAS,EDA2R,AKAP12
GO: Biological Process	GO:0008284	positive regulation of cell population proliferation	0.000463	0.0296	11	1096	ALDH1A2,CSF1,ADAMTS1,TNC,TMIGD2,PDGFD,TLR4,AKR1C3,HAS2,EDNRA,PDCD1LG2
GO: Biological Process	GO:0014909	smooth muscle cell migration	0.000495	0.0297	4	119	ADAMTS1,PDGFD,RAPGEF4,HAS2
GO: Biological Process	GO:0036135	Schwann cell migration	0.000503	0.0297	2	11	PMP22,FAS
GO: Biological Process	GO:0010624	regulation of Schwann cell proliferation	0.000503	0.0297	2	11	PMP22,FAS
GO: Biological Process	GO:0048666	neuron development	0.000516	0.0297	12	1297	PMP22,IRX5,DOK4,ADAMTS1,TNC,MYLIP,RAPGEF4,DRGX,FSTL4,FAS,CDH11,HAND2
GO: Biological Process	GO:1901701	cellular response to oxygen-containing compound	0.000527	0.0297	12	1300	ALDH1A2,RAB31,INHBA,TNC,KCNJ11,PDGFD,TLR4,AKR1C3,HRH1,ID3,GCH1,PDCD1LG2
GO: Biological Process	GO:0072001	renal system development	0.00055	0.0298	6	333	ALDH1A2,ADAMTS1,PDGFD,ID3,HAS2,EDNRA
GO: Biological Process	GO:0036005	response to macrophage colony-stimulating factor	0.000603	0.0298	2	12	CSF1,TLR4
GO: Biological Process	GO:0036006	cellular response to macrophage colony-stimulating factor stimulus	0.000603	0.0298	2	12	CSF1,TLR4
GO: Biological Process	GO:0060284	regulation of cell development	0.000607	0.0298	11	1132	PMP22,CSF1,ADAMTS1,FRZB,MYLIP,RAPGEF4,FSTL4,ID3,HAS2,FAS,MEIS1
GO: Biological Process	GO:0051674	localization of cell	0.000608	0.0298	15	1932	PMP22,STARD13,ITGBL1,CSF1,ADAMTS1,PDGFD,PGAM4,RAPGEF4,DRGX,HRH1,HAS2,FAS,EDNRA,AKAP12,HAND2
GO: Biological Process	GO:0048870	cell motility	0.000608	0.0298	15	1932	PMP22,STARD13,ITGBL1,CSF1,ADAMTS1,PDGFD,PGAM4,RAPGEF4,DRGX,HRH1,HAS2,FAS,EDNRA,AKAP12,HAND2
GO: Biological Process	GO:0048511	rhythmic process	0.000613	0.0298	6	340	ADAMTS1,INHBA,HRH1,ID3,HAS2,FAS
GO: Biological Process	GO:0070372	regulation of ERK1 and ERK2 cascade	0.000662	0.0313	6	345	PDGFD,TLR4,LMO3,EDNRA,AKAP12,HAND2
GO: Biological Process	GO:0034350	regulation of glial cell apoptotic process	0.000711	0.0313	2	13	PMP22,AKAP12
GO: Biological Process	GO:0014010	Schwann cell proliferation	0.000711	0.0313	2	13	PMP22,FAS
GO: Biological Process	GO:0010941	regulation of cell death	0.000742	0.0313	15	1969	PMP22,PDCD1,PPP2R2B,ALDH1A2,CSF1,NDRG1,INHBA,FRZB,TLR4,AKR1C3,ID3,FAS,EDNRA,AKAP12,HAND2
GO: Biological Process	GO:0016477	cell migration	0.000745	0.0313	14	1757	PMP22,STARD13,ITGBL1,CSF1,ADAMTS1,PDGFD,RAPGEF4,DRGX,HRH1,HAS2,FAS,EDNRA,AKAP12,HAND2
GO: Biological Process	GO:0050768	negative regulation of neurogenesis	0.000746	0.0313	6	353	PMP22,MYLIP,FSTL4,ID3,FAS,MEIS1
GO: Biological Process	GO:0071229	cellular response to acid chemical	0.00075	0.0313	5	233	ALDH1A2,TNC,PDGFD,AKR1C3,ID3
GO: Biological Process	GO:0014812	muscle cell migration	0.000753	0.0313	4	133	ADAMTS1,PDGFD,RAPGEF4,HAS2
GO: Biological Process	GO:2000147	positive regulation of cell motility	0.00077	0.0313	8	644	CSF1,ADAMTS1,PDGFD,PGAM4,RAPGEF4,HAS2,EDNRA,AKAP12
GO: Biological Process	GO:0048935	peripheral nervous system neuron development	0.000828	0.0313	2	14	PMP22,HAND2
GO: Biological Process	GO:0048934	peripheral nervous system neuron differentiation	0.000828	0.0313	2	14	PMP22,HAND2
GO: Biological Process	GO:0042482	positive regulation of odontogenesis	0.000828	0.0313	2	14	CSF1,EDNRA
GO: Biological Process	GO:0031295	T cell costimulation	0.000838	0.0313	3	60	PDCD1,TMIGD2,PDCD1LG2
GO: Biological Process	GO:0042981	regulation of apoptotic process	0.000842	0.0313	14	1779	PMP22,PDCD1,PPP2R2B,ALDH1A2,NDRG1,INHBA,FRZB,TLR4,AKR1C3,ID3,FAS,EDNRA,AKAP12,HAND2
GO: Biological Process	GO:0070371	ERK1 and ERK2 cascade	0.00085	0.0313	6	362	PDGFD,TLR4,LMO3,EDNRA,AKAP12,HAND2
GO: Biological Process	GO:0042325	regulation of phosphorylation	0.000852	0.0313	14	1781	PMP22,CSF1,DOK4,INHBA,DUSP2,PDGFD,TLR4,AK4,LMO3,FAS,EDA2R,EDNRA,AKAP12,HAND2
GO: Biological Process	GO:0071398	cellular response to fatty acid	0.000879	0.0317	3	61	TNC,AKR1C3,ID3
GO: Biological Process	GO:0048762	mesenchymal cell differentiation	0.000889	0.0317	5	242	ALDH1A2,FRZB,HAS2,EDNRA,HAND2
GO: Biological Process	GO:0031294	lymphocyte costimulation	0.000922	0.0325	3	62	PDCD1,TMIGD2,PDCD1LG2
GO: Biological Process	GO:0042574	retinal metabolic process	0.000953	0.0325	2	15	ALDH1A2,AKR1C3
GO: Biological Process	GO:0070374	positive regulation of ERK1 and ERK2 cascade	0.000957	0.0325	5	246	PDGFD,TLR4,EDNRA,AKAP12,HAND2
GO: Biological Process	GO:0014009	glial cell proliferation	0.000966	0.0325	3	63	PMP22,CSF1,FAS
GO: Biological Process	GO:0051272	positive regulation of cellular component movement	0.000976	0.0325	8	668	CSF1,ADAMTS1,PDGFD,PGAM4,RAPGEF4,HAS2,EDNRA,AKAP12
GO: Biological Process	GO:0043067	regulation of programmed cell death	0.001	0.0327	14	1811	PMP22,PDCD1,PPP2R2B,ALDH1A2,NDRG1,INHBA,FRZB,TLR4,AKR1C3,ID3,FAS,EDNRA,AKAP12,HAND2
GO: Biological Process	GO:0008347	glial cell migration	0.00101	0.0327	3	64	PMP22,CSF1,FAS
GO: Biological Process	GO:0051961	negative regulation of nervous system development	0.00103	0.0331	6	376	PMP22,MYLIP,FSTL4,ID3,FAS,MEIS1
GO: Biological Process	GO:0040017	positive regulation of locomotion	0.00106	0.0335	8	677	CSF1,ADAMTS1,PDGFD,PGAM4,RAPGEF4,HAS2,EDNRA,AKAP12
GO: Biological Process	GO:0016114	terpenoid biosynthetic process	0.00109	0.0337	2	16	ALDH1A2,AKR1C3
GO: Biological Process	GO:0001568	blood vessel development	0.0011	0.0337	9	849	STARD13,ALDH1A2,ADAMTS1,TMIGD2,PDGFD,HAS2,MEIS1,EDNRA,HAND2
GO: Biological Process	GO:0009719	response to endogenous stimulus	0.00113	0.0344	14	1834	ALDH1A2,RAB31,INHBA,TNC,KCNJ11,PDGFD,TLR4,MYLIP,AKR1C3,HRH1,LMO3,FGF14,HAS2,FAS
GO: Biological Process	GO:0001932	regulation of protein phosphorylation	0.00115	0.0344	13	1625	PMP22,CSF1,DOK4,INHBA,DUSP2,PDGFD,TLR4,LMO3,FAS,EDA2R,EDNRA,AKAP12,HAND2
GO: Biological Process	GO:1901700	response to oxygen-containing compound	0.00117	0.0344	14	1839	ALDH1A2,RAB31,INHBA,TNC,KCNJ11,PDGFD,TLR4,AKR1C3,HRH1,ID3,GCH1,EDNRA,AKAP12,PDCD1LG2
GO: Biological Process	GO:0001101	response to acid chemical	0.00118	0.0344	6	386	ALDH1A2,TNC,PDGFD,TLR4,AKR1C3,ID3
GO: Biological Process	GO:0008285	negative regulation of cell population proliferation	0.00119	0.0344	9	859	PMP22,ALDH1A2,NDRG1,ADAMTS1,INHBA,FRZB,FAS,MEIS1,PDCD1LG2
GO: Biological Process	GO:0032946	positive regulation of mononuclear cell proliferation	0.00124	0.035	4	152	CSF1,TMIGD2,TLR4,PDCD1LG2
GO: Biological Process	GO:0035239	tube morphogenesis	0.00124	0.035	10	1045	STARD13,ALDH1A2,CSF1,ADAMTS1,TNC,TMIGD2,HAS2,MEIS1,EDNRA,HAND2
GO: Biological Process	GO:0060562	epithelial tube morphogenesis	0.00137	0.0381	6	397	STARD13,ALDH1A2,CSF1,TNC,EDNRA,HAND2
GO: Biological Process	GO:0034349	glial cell apoptotic process	0.00138	0.0381	2	18	PMP22,AKAP12
GO: Biological Process	GO:0001944	vasculature development	0.00145	0.0392	9	884	STARD13,ALDH1A2,ADAMTS1,TMIGD2,PDGFD,HAS2,MEIS1,EDNRA,HAND2
GO: Biological Process	GO:0014070	response to organic cyclic compound	0.00146	0.0392	10	1068	ALDH1A2,INHBA,TNC,KCNJ11,AKR1C3,HRH1,ID3,LMO3,FAS,EDNRA
GO: Biological Process	GO:0045665	negative regulation of neuron differentiation	0.00147	0.0392	5	271	PMP22,MYLIP,FSTL4,ID3,MEIS1
GO: Biological Process	GO:0070665	positive regulation of leukocyte proliferation	0.00156	0.0413	4	162	CSF1,TMIGD2,TLR4,PDCD1LG2
GO: Biological Process	GO:0045937	positive regulation of phosphate metabolic process	0.00162	0.0419	11	1277	CSF1,DOK4,INHBA,PDGFD,TLR4,HRH1,FAS,EDA2R,EDNRA,AKAP12,HAND2
GO: Biological Process	GO:0010562	positive regulation of phosphorus metabolic process	0.00162	0.0419	11	1277	CSF1,DOK4,INHBA,PDGFD,TLR4,HRH1,FAS,EDA2R,EDNRA,AKAP12,HAND2
GO: Biological Process	GO:0045637	regulation of myeloid cell differentiation	0.00178	0.0454	5	283	CSF1,INHBA,TLR4,FAS,MEIS1
GO: Biological Process	GO:0051770	positive regulation of nitric-oxide synthase biosynthetic process	0.00188	0.0467	2	21	TLR4,AKAP12
GO: Biological Process	GO:0042535	positive regulation of tumor necrosis factor biosynthetic process	0.00188	0.0467	2	21	TLR4,AKAP12
GO: Biological Process	GO:0070293	renal absorption	0.00188	0.0467	2	21	AKR1C3,HAS2
Disease	C0153690	Secondary malignant neoplasm of bone	2.92e-08	8.24e-05	13	647	PMP22,ITGBL1,CSF1,NDRG1,ADAMTS1,TNC,FRZB,PDGFD,TLR4,AKR1C3,FAS,CDH11,EDNRA
Disease	C0035435	Rheumatism	1.35e-06	0.00191	7	193	INHBA,FRZB,TLR4,FAM167A,FAS,CDH11,EDNRA
Disease	C0162848	Lichenoid Eruptions	1.25e-05	0.0103	3	16	PDCD1,TNC,TLR4
Disease	C0553580	Ewings sarcoma	1.46e-05	0.0103	9	511	PDCD1,CALCB,TNC,MYLIP,LMO3,FAS,CDH11,MEIS1,EDNRA
Disease	C0153676	Secondary malignant neoplasm of lung	2.58e-05	0.0107	14	1370	STARD13,PDCD1,RAB31,NDRG1,ADAMTS1,INHBA,TNC,PDGFD,TLR4,AK4,LMO3,FAS,AKAP12,PDCD1LG2
Disease	C0273115	Lung Injury	2.94e-05	0.0107	3	21	TNC,PDGFD,TLR4
Disease	C2350344	Chronic Lung Injury	2.94e-05	0.0107	3	21	TNC,PDGFD,TLR4
Disease	C0596240	Cancer Pain	3.1e-05	0.0107	4	62	PDCD1,TLR4,GCH1,EDNRA
Disease	C0004763	Barrett Esophagus	4.29e-05	0.0107	8	450	ALDH1A2,TNC,FRZB,TLR4,HAS2,FAS,AKAP12,PDCD1LG2
Disease	C0239946	Fibrosis, Liver	4.68e-05	0.0107	12	1075	STARD13,OGFRL1,ITGBL1,CSF1,ADAMTS1,INHBA,TNC,TLR4,HAS2,FAS,CDH11,AKAP12
Disease	C0279628	Adenocarcinoma Of Esophagus	4.79e-05	0.0107	8	457	PDCD1,ALDH1A2,TNC,FRZB,TLR4,FAS,AKAP12,PDCD1LG2
Disease	C4727077	locally advanced squamous cell carcinoma of the skin	4.92e-05	0.0107	2	4	PDCD1,PDCD1LG2
Disease	C0349644	Malignant lymphoma of testis	4.92e-05	0.0107	2	4	PDCD1,PDCD1LG2
Disease	C4086152	Childhood Astrocytoma	6.23e-05	0.0119	9	615	STARD13,TNC,RAPGEF4,AKR1C3,HRH1,FAS,CDH11,EDNRA,AKAP12
Disease	C0238463	Papillary thyroid carcinoma	6.31e-05	0.0119	13	1293	PMP22,PDCD1,CSF1,NDRG1,ADAMTS1,TNC,DUSP2,SCN4B,TLR4,ID3,FAS,EDNRA,PDCD1LG2
Disease	C0004114	Astrocytoma	7.94e-05	0.0133	11	958	STARD13,TNC,PDGFD,RAPGEF4,AKR1C3,HRH1,HAS2,FAS,CDH11,EDNRA,AKAP12
Disease	C1335302	Pancreatic Ductal Adenocarcinoma	8.01e-05	0.0133	11	959	PDCD1,NDRG1,TNC,TMIGD2,DUSP2,TLR4,CCDC68,FAS,EDNRA,AKAP12,PDCD1LG2
Disease	C4087436	HIV viraemia	0.000107	0.0161	3	32	PDCD1,NRSN1,FAS
Disease	C0003864	Arthritis	0.000108	0.0161	11	992	PDCD1,ITGBL1,CSF1,TNC,FRZB,TLR4,GCH1,C7,FAS,CDH11,EDNRA
Disease	C0270911	Charcot-Marie-Tooth Disease, Type Ia (disorder)	0.000118	0.0166	3	33	PMP22,NDRG1,MYLIP
Disease	C0014175	Endometriosis	0.000152	0.0205	11	1031	PDCD1,CSF1,NDRG1,TNC,DUSP2,TLR4,AKR1C3,FAS,ULBP3,EDNRA,HAND2
Disease	C0010068	Coronary heart disease	0.000177	0.0227	13	1432	ALDH1A2,CSF1,ADAMTS1,TNC,FRZB,PDGFD,TLR4,MYLIP,GCH1,HAS2,FAS,EDNRA,HAND2
Disease	C0039103	Synovitis	0.000185	0.0227	5	183	PDCD1,CSF1,TNC,TLR4,CDH11
Disease	C0553723	Squamous cell carcinoma of skin	0.000218	0.0257	7	426	PDCD1,TNC,TLR4,AKR1C3,FAS,EDNRA,PDCD1LG2
Disease	C0036421	Systemic Scleroderma	0.000237	0.0268	10	904	PMP22,PDCD1,CSF1,TNC,TLR4,FAM167A,FAS,CDH11,EDNRA,PDCD1LG2
Disease	C0265110	Cerebral Vasospasm	0.000261	0.0282	3	43	TNC,TLR4,EDNRA
Disease	C0018798	Congenital Heart Defects	0.00028	0.0282	3	44	IRX5,EDNRA,HAND2
Disease	C0038522	Subacute Sclerosing Panencephalitis	0.00028	0.0282	3	44	PDCD1,TLR4,EDNRA
Disease	C3839736	Sensitization (disorder)	0.000292	0.0285	2	9	TNC,TLR4
Disease	C0025286	Meningioma	0.00033	0.0311	8	605	PDCD1,TNC,DUSP2,TLR4,FAS,MEIS1,EDNRA,AKAP12
Disease	C0853112	Chronic infection with HIV	0.000362	0.033	3	48	PDCD1,NRSN1,FAS
Disease	C0007222	Cardiovascular Diseases	0.000387	0.0342	13	1551	PMP22,CSF1,ADAMTS1,TNC,KCNJ11,PDGFD,TLR4,MYLIP,RAPGEF4,HRH1,GCH1,MEIS1,EDNRA
Disease	C0007114	Malignant neoplasm of skin	0.000422	0.0354	7	475	PMP22,PDCD1,TLR4,GCH1,FAS,EDNRA,AKAP12
Disease	C1846545	Autoimmune Lymphoproliferative Syndrome Type 2B	0.000445	0.0354	2	11	TLR4,FAS
Disease	C1840264	IMMUNE SUPPRESSION	0.000451	0.0354	5	222	PDCD1,TNC,TLR4,HAS2,PDCD1LG2
Disease	C0006118	Brain Neoplasms	0.000451	0.0354	10	980	PDCD1,TNC,DUSP2,FRZB,PDGFD,TLR4,ZNF521,FAS,CDH11,EDNRA
Disease	C4284413	Severe Fever with Thrombocytopenia Syndrome	0.000542	0.0394	3	55	PDCD1,TLR4,FAS
Disease	C1519670	Tumor Angiogenesis	0.000543	0.0394	9	822	CSF1,NDRG1,TNC,DUSP2,PDGFD,TLR4,AKR1C3,FAS,EDNRA
Disease	C1832661	ANOPHTHALMIA AND PULMONARY HYPOPLASIA	0.000588	0.0394	12	1409	PDCD1,RAB31,NDRG1,TNC,DUSP2,CCDC68,HAS2,FAS,MEIS1,EDNRA,AKAP12,PDCD1LG2
Disease	C0677886	Epithelial ovarian cancer	0.000618	0.0394	11	1214	PDCD1,ALDH1A2,CSF1,TNC,PDGFD,TLR4,MYLIP,AKR1C3,FAS,EDNRA,PDCD1LG2
Disease	C0007398	Catatonia	0.000629	0.0394	2	13	CSF1,GCH1
Disease	C0025294	Meningococcal meningitis	0.000629	0.0394	2	13	TLR4,C7
Disease	cv:C4082197	Charcot-Marie-Tooth disease type 4	0.000629	0.0394	2	13	PMP22,NDRG1
Disease	C0040147	Thyroiditis	0.000633	0.0394	3	58	PDCD1,FAS,EDNRA
Disease	C0039685	Tetralogy of Fallot	0.000683	0.0394	4	138	ALDH1A2,HAS2,EDNRA,HAND2
Disease	C1862382	SVEINSSON CHORIORETINAL ATROPHY	0.000701	0.0394	4	139	TNC,FAS,EDNRA,PDCD1LG2
Disease	C1282359	Ocular Cicatricial Pemphigoid	0.000732	0.0394	2	14	CSF1,AKR1C3
Disease	C0042384	Vasculitis	0.000745	0.0394	5	248	PMP22,PDCD1,TNC,TLR4,FAS
Disease	C0241868	acute aortic dissection	0.000806	0.0394	3	63	ADAMTS1,TNC,TLR4
Disease	C1608389	Autoimmune myocarditis	0.000806	0.0394	3	63	PDCD1,CSF1,TLR4
Disease	C1849193	PEELING SKIN SYNDROME	0.000806	0.0394	3	63	PMP22,TLR4,FAM167A
Disease	C4524856	Refractory Classic Hodgkin Lymphoma	0.000843	0.0394	2	15	PDCD1,PDCD1LG2
Disease	C1832588	Chromosome 11p11.2 Deletion Syndrome	0.000883	0.0394	3	65	PMP22,TLR4,FAM167A
Disease	C0278502	recurrent gastric cancer	0.000962	0.0394	2	16	PMP22,PDCD1
Disease	C0919976	Renal cancer metastatic	0.000962	0.0394	2	16	PDCD1,FRZB
Disease	C0598589	Inherited neuropathies	0.000965	0.0394	3	67	PMP22,CSF1,NDRG1
Disease	C0040136	Thyroid Neoplasm	0.000966	0.0394	10	1081	PDCD1,ALDH1A2,CSF1,NDRG1,TNC,TLR4,RAPGEF4,ID3,FAS,EDNRA
Disease	C0220597	Adult Hodgkin Lymphoma	0.000969	0.0394	6	396	PMP22,PDCD1,CSF1,TLR4,FAS,PDCD1LG2
Disease	C0220644	Childhood Hodgkin Lymphoma	0.00101	0.0394	6	399	PMP22,PDCD1,CSF1,TLR4,FAS,PDCD1LG2
Disease	C0234251	Inflammatory pain	0.00102	0.0394	5	266	STARD13,CSF1,DUSP2,TLR4,EDNRA
Disease	C0018378	Guillain-Barre Syndrome	0.00105	0.0394	4	155	PMP22,PDCD1,TLR4,FAS
Disease	C1762616	Meningioma, benign, no ICD-O subtype	0.00107	0.0394	6	404	TNC,DUSP2,TLR4,FAS,MEIS1,AKAP12
Disease	C0278877	Adult Meningioma	0.00109	0.0394	6	405	TNC,DUSP2,TLR4,FAS,MEIS1,AKAP12
Disease	C0007134	Renal Cell Carcinoma	0.0011	0.0394	14	1958	PDCD1,CSF1,NDRG1,ADAMTS1,TNC,FRZB,PDGFD,TLR4,MYLIP,AKR1C3,FAS,CDH11,EDNRA,PDCD1LG2
Disease	C0151313	Sensory neuropathy	0.00114	0.0394	3	71	PMP22,NDRG1,GCH1
Disease	C0149721	Left Ventricular Hypertrophy	0.0012	0.0394	5	276	TNC,TLR4,RAPGEF4,HRH1,EDNRA
Disease	C0017525	Giant Cell Tumors	0.00124	0.0394	3	73	CSF1,TNC,CDH11
Disease	C0015923	Fetal Alcohol Syndrome	0.00129	0.0394	3	74	TLR4,FAS,MEIS1
Disease	C1449563	Cardiomyopathy, Familial Idiopathic	0.0013	0.0394	8	746	PDCD1,FRZB,TLR4,GCH1,FAS,RHOU,EDNRA,HAND2
Disease	C1720189	Episodic Ataxia	0.00136	0.0394	2	19	PPP2R2B,FGF14
Disease	C2745963	Kashin-Beck Disease	0.00144	0.0394	3	77	ADAMTS1,FRZB,FAS
Disease	C1879344	Biliary papillomatosis	0.00151	0.0394	2	20	PMP22,NDRG1
Disease	C0751781	Dentatorubral-Pallidoluysian Atrophy	0.00167	0.0394	3	81	PPP2R2B,TLR4,FGF14
Disease	C4317089	Infantile hemangioma	0.00167	0.0394	3	81	PDCD1,NDRG1,PDGFD
Disease	C0042900	Vitiligo	0.00179	0.0394	5	302	PDCD1,TNC,TLR4,GCH1,FAS
Disease	C1847835	VITILIGO-ASSOCIATED MULTIPLE AUTOIMMUNE DISEASE SUSCEPTIBILITY 1 (finding)	0.00179	0.0394	5	302	PDCD1,TNC,TLR4,GCH1,FAS
Disease	C3463824	MYELODYSPLASTIC SYNDROME	0.00181	0.0394	9	975	PDCD1,CSF1,FRZB,TLR4,HAS2,FAS,MEIS1,AKAP12,PDCD1LG2
Disease	C0035228	Respiratory Hypersensitivity	0.00183	0.0394	2	22	TLR4,HRH1
Disease	C0000880	Acanthamoeba Keratitis	0.00183	0.0394	2	22	TNC,TLR4
Disease	C0018801	Heart failure	0.00188	0.0394	11	1391	PMP22,CSF1,TNC,DUSP2,FRZB,TLR4,GCH1,RHOU,EDNRA,AKAP12,HAND2
Disease	C1527336	Sjogren's Syndrome	0.0019	0.0394	6	452	FAM167A,ID3,NRSN1,FAS,EDA2R,EDNRA
Disease	C0879615	Stromal Neoplasm	0.00198	0.0394	3	86	CSF1,NDRG1,PDCD1LG2
Disease	C0007682	CNS disorder	0.00209	0.0394	5	313	PMP22,CSF1,TLR4,CDH11,EDNRA
Disease	C0162557	Liver Failure, Acute	0.00218	0.0394	2	24	INHBA,FAS
Disease	C0004943	Behcet Syndrome	0.00218	0.0394	2	24	TLR4,FAS
Disease	C0349532	Gastric lymphoma	0.00218	0.0394	2	24	TLR4,FAS
Disease	C0029118	Opportunistic Infections	0.00219	0.0394	3	89	TLR4,NRSN1,FAS
Disease	C0206733	Strawberry nevus of skin	0.00219	0.0394	3	89	PDCD1,NDRG1,PDGFD
Disease	C0032460	Polycystic Ovary Syndrome	0.0022	0.0394	8	811	ADAMTS1,INHBA,TNC,KCNJ11,TLR4,AKR1C3,HAS2,FAS
Disease	C4048329	Immunosuppression	0.00222	0.0394	7	632	PMP22,PDCD1,CSF1,TNC,TLR4,FAS,PDCD1LG2
Disease	C0007124	Noninfiltrating Intraductal Carcinoma	0.00231	0.0394	6	470	PPP2R2B,DOK4,INHBA,TNC,AKR1C3,CDH11
Disease	C0409959	Osteoarthritis, Knee	0.00239	0.0394	5	323	PDCD1,ALDH1A2,FRZB,TLR4,FAS
Disease	C0025149	Medulloblastoma	0.00241	0.0394	8	823	PMP22,FRZB,PDGFD,ZNF521,FAS,MEIS1,EDNRA,AKAP12
Disease	C0029408	Degenerative polyarthritis	0.00248	0.0394	3	93	ALDH1A2,FRZB,AK4
Disease	C0086743	Osteoarthrosis Deformans	0.00248	0.0394	3	93	ALDH1A2,FRZB,AK4
Disease	C0036220	Kaposi Sarcoma	0.00252	0.0394	6	478	PDCD1,NDRG1,ADAMTS1,TLR4,EDNRA,PDCD1LG2
Disease	C0007103	Malignant neoplasm of endometrium	0.00255	0.0394	10	1231	STARD13,PDCD1,CSF1,NDRG1,ADAMTS1,PDGFD,AKR1C3,EDNRA,HAND2,PDCD1LG2
Disease	C2939186	Disturbance in mood	0.00256	0.0394	2	26	RAPGEF4,LMO3
Disease	C0699949	airway disease	0.00258	0.0394	4	198	TLR4,HRH1,HAS2,PDCD1LG2
Disease	C0026764	Multiple Myeloma	0.00261	0.0394	12	1674	PMP22,PDCD1,DUSP2,FRZB,TLR4,MYLIP,HAS2,NRSN1,FAS,RHOU,EDNRA,PDCD1LG2
Disease	C0004364	Autoimmune Diseases	0.00267	0.0394	12	1679	PMP22,PDCD1,PPP2R2B,TNC,DUSP2,TLR4,FAM167A,HRH1,GCH1,FAS,EDNRA,PDCD1LG2
Disease	C0023976	Long QT Syndrome	0.00271	0.0394	3	96	PMP22,KCNJ11,SCN4B
Disease	C0024530	Malaria	0.00278	0.0394	7	658	PDCD1,CSF1,TLR4,NRSN1,FAS,EDNRA,PDCD1LG2
Disease	C0042170	Uveomeningoencephalitic Syndrome	0.00288	0.0394	3	98	PDCD1,TLR4,FAS
Disease	C0029408	Degenerative polyarthritis	0.00288	0.0394	12	1694	PDCD1,ALDH1A2,CSF1,ADAMTS1,INHBA,TNC,FRZB,TLR4,MYLIP,FAS,CDH11,EDNRA
Disease	cv:C4225349	Mandibulofacial dysostosis with alopecia	0.0029	0.0394	1	1	EDNRA
Disease	C1610066	Urinary tract inflammation	0.0029	0.0394	1	1	TLR4
Disease	C0795865	Chromosome 17, trisomy 17p	0.0029	0.0394	1	1	PMP22
Disease	C1868990	Acute HIV syndrome	0.0029	0.0394	1	1	FAS
Disease	C4225365	MATURITY-ONSET DIABETES OF THE YOUNG, TYPE 13	0.0029	0.0394	1	1	KCNJ11
Disease	cv:C4225365	Maturity-onset diabetes of the young, type 13	0.0029	0.0394	1	1	KCNJ11
Disease	233910	HYPERPHENYLALANINEMIA, BH4-DEFICIENT, B	0.0029	0.0394	1	1	GCH1
Disease	C4225349	MANDIBULOFACIAL DYSOSTOSIS WITH ALOPECIA	0.0029	0.0394	1	1	EDNRA
Disease	cv:C1832334	Charcot-Marie-Tooth disease, type 4D	0.0029	0.0394	1	1	NDRG1
Disease	C1836383	SPINOCEREBELLAR ATAXIA 27	0.0029	0.0394	1	1	FGF14
Disease	C0002897	Anemia, Splenic	0.0029	0.0394	1	1	FAS
Disease	C3495591	Charcot-Marie-Tooth Disease, Demyelinating, Type 1e	0.0029	0.0394	1	1	PMP22
Disease	cv:C1854577	Systemic lupus erythematosus 2	0.0029	0.0394	1	1	PDCD1
Disease	C0013505	Echinococcosis, Pulmonary	0.0029	0.0394	1	1	TLR4
Disease	C0341022	Chronic hyperplastic candidiasis	0.0029	0.0394	1	1	TNC
Disease	C4039254	Chronic pneumonia	0.0029	0.0394	1	1	TLR4
Disease	cv:C3810170	Deafness, autosomal dominant 56	0.0029	0.0394	1	1	TNC
Disease	cv:C1858501	Spinocerebellar ataxia type 12	0.0029	0.0394	1	1	PPP2R2B
Disease	cv:C0393814	Hereditary liability to pressure palsies	0.0029	0.0394	1	1	PMP22
Disease	C2678484	Long Qt Syndrome 10	0.0029	0.0394	1	1	SCN4B
Disease	C1858501	Spinocerebellar Ataxia 12	0.0029	0.0394	1	1	PPP2R2B
Disease	C0152227	Excessive tearing	0.0029	0.0394	1	1	IRX5
Disease	611819	LONG QT SYNDROME 10	0.0029	0.0394	1	1	SCN4B
Disease	C1855483	Progressive spastic paraplegia	0.0029	0.0394	1	1	GCH1
Disease	cv:C1851920	Dystonia 5	0.0029	0.0394	1	1	GCH1
Disease	cv:C2931833	Islet cell hyperplasia	0.0029	0.0394	1	1	KCNJ11
Disease	C4721207	Metastatic gastroesophageal adenocarcinoma	0.0029	0.0394	1	1	PDCD1
Disease	128230	DYSTONIA, DOPA-RESPONSIVE	0.0029	0.0394	1	1	GCH1
Disease	C0022904	Lacrimal Apparatus Diseases	0.0029	0.0394	1	1	IRX5
Disease	139393	GUILLAIN-BARRE SYNDROME, FAMILIAL	0.0029	0.0394	1	1	PMP22
Disease	cv:CN280868	DIABETES MELLITUS, PERMANENT NEONATAL 2	0.0029	0.0394	1	1	KCNJ11
Disease	C0276088	Escherichia coli septicemia	0.0029	0.0394	1	1	TLR4
Disease	211380	ELSAHY-WATERS SYNDROME	0.0029	0.0394	1	1	CDH11
Disease	C0006015	Bordetella Infections	0.0029	0.0394	1	1	TLR4
Disease	C4020904	Myelin tomacula	0.0029	0.0394	1	1	PMP22
Disease	162500	NEUROPATHY, HEREDITARY, WITH LIABILITY TO PRESSURE PALSIES	0.0029	0.0394	1	1	PMP22
Disease	cv:C1970027	Hamamy syndrome	0.0029	0.0394	1	1	IRX5
Disease	C1970027	Hypertelorism, Severe, With Midface Prominence, Myopia, Mental Retardation, And Bone Fragility	0.0029	0.0394	1	1	IRX5
Disease	C0751059	Cranial Neuropathies, Multiple	0.0029	0.0394	1	1	PMP22
Disease	C0221727	Pain in esophagus (finding)	0.0029	0.0394	1	1	GCH1
Disease	C1695985	Lewis-Sumner syndrome	0.0029	0.0394	1	1	PMP22
Disease	C0268467	Hyperphenylalaninemia, BH4-Deficient, B	0.0029	0.0394	1	1	GCH1
Disease	601820	HYPERINSULINEMIC HYPOGLYCEMIA, FAMILIAL, 2	0.0029	0.0394	1	1	KCNJ11
Disease	609307	SPINOCEREBELLAR ATAXIA 27	0.0029	0.0394	1	1	FGF14
Disease	C4225365	MATURITY-ONSET DIABETES OF THE YOUNG, TYPE 13	0.0029	0.0394	1	1	KCNJ11
Disease	C1836383	SPINOCEREBELLAR ATAXIA 27	0.0029	0.0394	1	1	FGF14
Disease	118300	CHARCOT-MARIE-TOOTH DISEASE AND DEAFNESS	0.0029	0.0394	1	1	PMP22
Disease	C0948216	Ovarian adenocarcinoma	0.0029	0.0394	1	1	INHBA
Disease	cv:C1836383	Spinocerebellar ataxia type 27	0.0029	0.0394	1	1	FGF14
Disease	C4225349	MANDIBULOFACIAL DYSOSTOSIS WITH ALOPECIA	0.0029	0.0394	1	1	EDNRA
Disease	C3495591	Charcot-Marie-Tooth Disease, Demyelinating, Type 1e	0.0029	0.0394	1	1	PMP22
Disease	C4303593	DEND syndrome	0.0029	0.0394	1	1	KCNJ11
Disease	C0206658	Smooth Muscle Tumor	0.0029	0.0394	1	1	NDRG1
Disease	C2931686	Charcot-Marie-Tooth disease, Type 1E	0.0029	0.0394	1	1	PMP22
Disease	C4551910	Acute Inflammatory Demyelinating Polyneuropathy	0.0029	0.0394	1	1	PMP22
Disease	615629	DEAFNESS, AUTOSOMAL DOMINANT 56	0.0029	0.0394	1	1	TNC
Disease	601455	CHARCOT-MARIE-TOOTH DISEASE, TYPE 4D	0.0029	0.0394	1	1	NDRG1
Disease	C0018378	Guillain-Barre Syndrome	0.0029	0.0394	1	1	PMP22
Disease	C3810170	DEAFNESS, AUTOSOMAL DOMINANT 56	0.0029	0.0394	1	1	TNC
Disease	611174	HAMAMY SYNDROME	0.0029	0.0394	1	1	IRX5
Disease	cv:C3495591	Charcot-Marie-Tooth disease and deafness	0.0029	0.0394	1	1	PMP22
Disease	C0263442	Acne Conglobata	0.0029	0.0394	1	1	TLR4
Disease	C4084708	DEAFNESS, AUTOSOMAL DOMINANT 40	0.0029	0.0394	1	1	CRYM
Disease	118220	CHARCOT-MARIE-TOOTH DISEASE, DEMYELINATING, TYPE 1A	0.0029	0.0394	1	1	PMP22
Disease	C1257931	Mammary Neoplasms, Human	0.0029	0.0394	1	1	CSF1
Disease	C4083008	Guillain-Barre Syndrome, Familial	0.0029	0.0394	1	1	PMP22
Disease	C0020532	Hypersplenism	0.0029	0.0394	1	1	FAS
Disease	cv:C2678484	Long QT syndrome 10	0.0029	0.0394	1	1	SCN4B
Disease	C2931559	Chromosome 4q- Syndrome	0.0029	0.0394	1	1	HAND2
Disease	C1861669	Charcot-Marie-Tooth disease and deafness	0.0029	0.0394	1	1	PMP22
Disease	C3887876	OSTEOARTHRITIS SUSCEPTIBILITY 1	0.0029	0.0394	1	1	FRZB
Disease	C1864694	Complement Component 7 Deficiency	0.0029	0.0394	1	1	C7
Disease	C0809936	Branchio-skeleto-genital syndrome	0.0029	0.0394	1	1	CDH11
Disease	C0393814	Hereditary liability to pressure palsies	0.0029	0.0394	1	1	PMP22
Disease	C1864623	DIABETES MELLITUS, TRANSIENT NEONATAL, 3 (disorder)	0.0029	0.0394	1	1	KCNJ11
Disease	cv:C0268467	GTP cyclohydrolase I deficiency	0.0029	0.0394	1	1	GCH1
Disease	cv:C0270911	Charcot-Marie-Tooth disease, type IA	0.0029	0.0394	1	1	PMP22
Disease	cv:C1864694	Complement component 7 deficiency	0.0029	0.0394	1	1	C7
Disease	C1141890	Congenital long QT syndrome	0.0029	0.0394	1	1	SCN4B
Disease	C1863870	Hypospadias, Hypertelorism, Upper Lid Coloboma, and Mixed-Type Hearing Loss	0.0029	0.0394	1	1	CDH11
Disease	C0948109	Idiopathic neutropenia	0.0029	0.0394	1	1	FAS
Disease	C0341352	Acute suppurative appendicitis	0.0029	0.0394	1	1	TLR4
Disease	616329	MATURITY-ONSET DIABETES OF THE YOUNG, TYPE 13	0.0029	0.0394	1	1	KCNJ11
Disease	604326	SPINOCEREBELLAR ATAXIA 12	0.0029	0.0394	1	1	PPP2R2B
Disease	616357	DEAFNESS, AUTOSOMAL DOMINANT 40	0.0029	0.0394	1	1	CRYM
Disease	C0751761	Upper Airway Resistance Sleep Apnea Syndrome	0.0029	0.0394	1	1	EDNRA
Disease	616367	MANDIBULOFACIAL DYSOSTOSIS WITH ALOPECIA	0.0029	0.0394	1	1	EDNRA
Disease	605218	SYSTEMIC LUPUS ERYTHEMATOSUS, SUSCEPTIBILITY TO, 2	0.0029	0.0394	1	1	PDCD1
Disease	C0520679	Sleep Apnea, Obstructive	0.0029	0.0394	1	1	EDNRA
Disease	C0809936	Branchio-skeleto-genital syndrome	0.0029	0.0394	1	1	CDH11
Disease	C4274081	Autosomal dominant hyperinsulinism due to Kir6.2 deficiency	0.0029	0.0394	1	1	KCNJ11
Disease	165720	OSTEOARTHRITIS SUSCEPTIBILITY 1	0.0029	0.0394	1	1	FRZB
Disease	cv:C4083008	Guillain-Barre syndrome, familial	0.0029	0.0394	1	1	PMP22
Disease	610102	COMPLEMENT COMPONENT 7 DEFICIENCY	0.0029	0.0394	1	1	C7
Disease	610582	DIABETES MELLITUS, TRANSIENT NEONATAL, 3	0.0029	0.0394	1	1	KCNJ11
Disease	C1832334	CHARCOT-MARIE-TOOTH DISEASE, TYPE 4D	0.0029	0.0394	1	1	NDRG1
Disease	C3542501	Acute Infective Polyneuritis	0.0029	0.0394	1	1	PMP22
Disease	C3163971	Sepsis due to Salmonella	0.0029	0.0394	1	1	TLR4
Disease	cv:C0809936	Brachioskeletogenital syndrome	0.0029	0.0394	1	1	CDH11
Disease	cv:C4084708	Deafness, autosomal dominant 40	0.0029	0.0394	1	1	CRYM
Disease	C0856836	Systemic juvenile chronic arthritis	0.0029	0.0394	1	1	FAS
Disease	cv:C1864623	Transient neonatal diabetes mellitus 3	0.0029	0.0394	1	1	KCNJ11
Disease	cv:C3887876	Osteoarthritis	0.0029	0.0394	1	1	FRZB
Disease	C1297882	Partial Trisomy	0.00296	0.0401	2	28	CSF1,HAND2
Disease	C0340629	Aortic aneurysm without mention of rupture NOS	0.00304	0.0407	3	100	TNC,PDGFD,TLR4
Disease	C0002873	Anemia of chronic disease	0.00304	0.0407	3	100	TLR4,HRH1,PDCD1LG2
Disease	C0010054	Coronary Arteriosclerosis	0.00305	0.0407	10	1262	CSF1,ADAMTS1,TNC,PDGFD,TLR4,MYLIP,GCH1,FAS,EDNRA,HAND2
Disease	C1153706	Endometrial adenocarcinoma	0.00308	0.0408	4	208	CSF1,ADAMTS1,TNC,AKR1C3
Disease	C1141890	Congenital long QT syndrome	0.00318	0.0419	2	29	SCN4B,HAND2
Disease	C0033578	Prostatic Neoplasms	0.0032	0.0421	8	862	ITGBL1,ALDH1A2,NDRG1,ADAMTS1,AKR1C3,ID3,MEIS1,EDNRA
Disease	C0011854	Diabetes Mellitus, Insulin-Dependent	0.00334	0.0436	11	1497	PDCD1,ADAMTS1,KCNJ11,TLR4,FAM167A,ID3,LMO3,FGF14,FAS,EDNRA,PDCD1LG2
Disease	C0242698	Ventricular Dysfunction, Left	0.0034	0.0442	2	30	TLR4,FAS
Disease	C1292778	Chronic myeloproliferative disorder	0.00342	0.0443	5	351	PDCD1,DUSP2,TLR4,FAS,MEIS1
Disease	C1956346	Coronary Artery Disease	0.00346	0.0446	11	1504	CSF1,ADAMTS1,TNC,PDGFD,TLR4,MYLIP,HRH1,GCH1,FAS,EDNRA,HAND2
Disease	C4087347	Autosomal dominant cerebellar ataxia	0.00363	0.0463	2	31	PPP2R2B,FGF14
Disease	C1955906	Lymphoma, Extranodal NK-T-Cell	0.00363	0.0463	2	31	PDCD1,PDCD1LG2
Disease	C0025500	Mesothelioma	0.00381	0.0484	6	520	CSF1,TNC,FRZB,PDGFD,AKR1C3,EDNRA
Disease	C0007129	Merkel cell carcinoma	0.00382	0.0484	4	221	PDCD1,NDRG1,DUSP2,TLR4
Disease	C0003850	Arteriosclerosis	0.0039	0.0491	13	1995	CSF1,ADAMTS1,TNC,KCNJ11,PDGFD,TLR4,HRH1,ID3,GCH1,HAS2,FAS,EDNRA,AKAP12
Disease	C0009319	Colitis	0.00392	0.0493	9	1094	PMP22,PDCD1,CSF1,NDRG1,DUSP2,TLR4,FAS,CDH11,EDNRA
Disease	C0004153	Atherosclerosis	0.00395	0.0493	13	1998	CSF1,ADAMTS1,TNC,KCNJ11,PDGFD,TLR4,HRH1,ID3,GCH1,HAS2,FAS,EDNRA,AKAP12
Disease	C4721806	Carcinoma, Basal Cell	0.00399	0.0497	6	525	PDCD1,NDRG1,FAS,RHOU,EDNRA,AKAP12

## Sheet: Table S7
Table S7: Gene set enrichment analysis for Pre-treatment condition
Category	ID	Name	p-value	q-value FDR B&H	Hit Count in Query List	Hit Count in Genome	Hit in Query List
GO: Biological Process	GO:0051254	positive regulation of RNA metabolic process	2.061e-09	8.117e-06	47	1829	SOX12,ZNF609,MAK,HIVEP2,KMT2B,MED14,TNRC6B,WNT4,PTCH1,TP53INP2,ALX4,KMT2C,BMPR2,ARID1B,MBTPS2,ZFP36L2,NFIA,UBE2V1,NFIX,KMT2A,AFF1,PLAGL1,PLAGL2,MNT,AGAP2,TBL1X,CREB3L2,HMBOX1,FLI1,CRTC3,HIPK2,ZMIZ1,RBM20,EDN1,TGFB2,HIVEP3,SLC9A1,ELL2,ZFHX4,KLF7,EGR3,ANKRD1,TNKS,TAF15,GREM1,IL1B,SPEN
GO: Biological Process	GO:1903508	positive regulation of nucleic acid-templated transcription	1.16e-08	1.549e-05	44	1736	SOX12,ZNF609,MAK,HIVEP2,KMT2B,MED14,WNT4,PTCH1,TP53INP2,ALX4,KMT2C,BMPR2,ARID1B,MBTPS2,NFIA,UBE2V1,NFIX,KMT2A,AFF1,PLAGL1,PLAGL2,MNT,AGAP2,TBL1X,CREB3L2,HMBOX1,FLI1,CRTC3,HIPK2,ZMIZ1,EDN1,TGFB2,HIVEP3,SLC9A1,ELL2,ZFHX4,KLF7,EGR3,ANKRD1,TNKS,TAF15,GREM1,IL1B,SPEN
GO: Biological Process	GO:1902680	positive regulation of RNA biosynthetic process	1.18e-08	1.549e-05	44	1737	SOX12,ZNF609,MAK,HIVEP2,KMT2B,MED14,WNT4,PTCH1,TP53INP2,ALX4,KMT2C,BMPR2,ARID1B,MBTPS2,NFIA,UBE2V1,NFIX,KMT2A,AFF1,PLAGL1,PLAGL2,MNT,AGAP2,TBL1X,CREB3L2,HMBOX1,FLI1,CRTC3,HIPK2,ZMIZ1,EDN1,TGFB2,HIVEP3,SLC9A1,ELL2,ZFHX4,KLF7,EGR3,ANKRD1,TNKS,TAF15,GREM1,IL1B,SPEN
GO: Biological Process	GO:0045893	positive regulation of transcription, DNA-templated	6.73e-08	6.627e-05	41	1647	SOX12,ZNF609,HIVEP2,KMT2B,MED14,WNT4,PTCH1,TP53INP2,ALX4,KMT2C,BMPR2,ARID1B,MBTPS2,NFIA,UBE2V1,NFIX,KMT2A,AFF1,PLAGL1,PLAGL2,AGAP2,TBL1X,CREB3L2,HMBOX1,FLI1,CRTC3,HIPK2,ZMIZ1,EDN1,TGFB2,HIVEP3,SLC9A1,ELL2,ZFHX4,KLF7,EGR3,TNKS,TAF15,GREM1,IL1B,SPEN
GO: Biological Process	GO:0048598	embryonic morphogenesis	1.86e-06	0.001465	22	681	MYADM,EYA4,WNT4,PTCH1,WNK1,ALX4,RYR2,DACT1,BMPR2,SLITRK6,TCF7,SOBP,AFF3,HIPK2,EDN1,VANGL2,TGFB2,RBPMS2,PHACTR4,PRKACA,GREM1,PHLDB2
GO: Biological Process	GO:0009790	embryo development	4.535e-06	0.002977	31	1262	SP2,MYADM,EYA4,WNT4,PTCH1,WNK1,ALX4,RYR2,XYLT1,DACT1,BMPR2,ST8SIA6,PIK3CB,KMT2A,SLITRK6,TCF7,SOBP,AFF3,HIPK2,ZMIZ1,EDN1,VANGL2,TGFB2,SLC9A1,RBPMS2,PHACTR4,PRKACA,DCHS1,GREM1,PHLDB2,WDTC1
GO: Biological Process	GO:0007267	cell-cell signaling	6.948e-06	0.00391	40	1899	RAB11B,TNRC6B,NFASC,WNT4,WNK1,RYR2,DACT1,ARID1B,STXBP1,NRXN2,KCNC3,KCNC4,PTPRS,GRAP2,VAMP2,SYN1,KMT2A,ALK,NOVA1,TBL1X,TCF7,ANK3,PCLO,PCDHB13,HIPK2,GRIK5,SYT2,SHISA7,EDN1,VANGL2,SHANK2,KLF7,EGR3,PRKACA,TNKS,IRS2,GREM1,IL1B,TNR,SCN3B
GO: Biological Process	GO:0030182	neuron differentiation	9.708e-06	0.00478	35	1578	MAP4,FSTL4,NFASC,WNT4,PTCH1,WNK1,XYLT1,DACT1,BMPR2,ARID1B,BEND6,STXBP1,PTPRS,PIK3CB,NFIX,SYN1,SLITRK6,ALK,CREB3L2,ANK3,HIPK2,SYT2,EEF1A1,VANGL2,TGFB2,ARHGDIA,SHANK2,DUOXA1,KLF7,ANKRD1,PAK2,IRS2,IL1B,TNR,CUX1
GO: Biological Process	GO:0098916	anterograde trans-synaptic signaling	1.374e-05	0.004908	24	891	NFASC,ARID1B,STXBP1,NRXN2,KCNC3,KCNC4,PTPRS,VAMP2,SYN1,KMT2A,ALK,NOVA1,ANK3,PCLO,PCDHB13,GRIK5,SYT2,SHISA7,EDN1,SHANK2,EGR3,PRKACA,IL1B,TNR
GO: Biological Process	GO:0007268	chemical synaptic transmission	1.374e-05	0.004908	24	891	NFASC,ARID1B,STXBP1,NRXN2,KCNC3,KCNC4,PTPRS,VAMP2,SYN1,KMT2A,ALK,NOVA1,ANK3,PCLO,PCDHB13,GRIK5,SYT2,SHISA7,EDN1,SHANK2,EGR3,PRKACA,IL1B,TNR
GO: Biological Process	GO:0050808	synapse organization	1.444e-05	0.004908	17	498	NFASC,DACT1,NRXN2,NFIA,PTPRS,SYN1,SLITRK6,IQSEC3,ANK3,PCLO,PCDHB13,SEZ6L2,SHISA7,SHANK2,WASF2,TNR,SEZ6L
GO: Biological Process	GO:0048699	generation of neurons	1.533e-05	0.004908	37	1751	ZNF609,MAP4,FSTL4,NFASC,WNT4,PTCH1,WNK1,XYLT1,DACT1,BMPR2,ARID1B,BEND6,STXBP1,PTPRS,PIK3CB,NFIX,SYN1,SLITRK6,ALK,CREB3L2,ANK3,HIPK2,SYT2,EEF1A1,VANGL2,TGFB2,ARHGDIA,SHANK2,DUOXA1,KLF7,ANKRD1,PAK2,IRS2,IL1B,SPEN,TNR,CUX1
GO: Biological Process	GO:0099537	trans-synaptic signaling	1.62e-05	0.004908	24	900	NFASC,ARID1B,STXBP1,NRXN2,KCNC3,KCNC4,PTPRS,VAMP2,SYN1,KMT2A,ALK,NOVA1,ANK3,PCLO,PCDHB13,GRIK5,SYT2,SHISA7,EDN1,SHANK2,EGR3,PRKACA,IL1B,TNR
GO: Biological Process	GO:0099536	synaptic signaling	2.045e-05	0.005753	24	913	NFASC,ARID1B,STXBP1,NRXN2,KCNC3,KCNC4,PTPRS,VAMP2,SYN1,KMT2A,ALK,NOVA1,ANK3,PCLO,PCDHB13,GRIK5,SYT2,SHISA7,EDN1,SHANK2,EGR3,PRKACA,IL1B,TNR
GO: Biological Process	GO:0022008	neurogenesis	2.628e-05	0.006901	38	1866	ZNF609,MAP4,FSTL4,NFASC,WNT4,PTCH1,WNK1,XYLT1,DACT1,BMPR2,ARID1B,BEND6,STXBP1,PTPRS,PIK3CB,NFIX,SYN1,SLITRK6,ALK,CREB3L2,ANK3,HIPK2,SYT2,EEF1A1,VANGL2,TGFB2,ARHGDIA,SHANK2,DUOXA1,KLF7,ANKRD1,DCHS1,PAK2,IRS2,IL1B,SPEN,TNR,CUX1
GO: Biological Process	GO:0021700	developmental maturation	3.894e-05	0.009587	13	333	NFASC,XYLT1,STXBP1,MBTPS2,NFIA,ANK3,GRB14,SEZ6L2,TGFB2,PRKACA,DCHS1,GREM1,SEZ6L
GO: Biological Process	GO:0031175	neuron projection development	4.389e-05	0.01008	27	1150	MAP4,FSTL4,NFASC,PTCH1,XYLT1,DACT1,BMPR2,ARID1B,STXBP1,PTPRS,PIK3CB,SLITRK6,ALK,CREB3L2,ANK3,SYT2,EEF1A1,VANGL2,TGFB2,ARHGDIA,SHANK2,KLF7,ANKRD1,PAK2,IRS2,TNR,CUX1
GO: Biological Process	GO:0009612	response to mechanical stimulus	4.605e-05	0.01008	11	246	PTCH1,RYR2,KCNC1,NRXN2,SLITRK6,CASP2,EDN1,ARHGDIA,SLC9A1,ANKRD1,IL1B
GO: Biological Process	GO:0048666	neuron development	5.387e-05	0.01071	29	1297	MAP4,FSTL4,NFASC,PTCH1,WNK1,XYLT1,DACT1,BMPR2,ARID1B,STXBP1,PTPRS,PIK3CB,SYN1,SLITRK6,ALK,CREB3L2,ANK3,SYT2,EEF1A1,VANGL2,TGFB2,ARHGDIA,SHANK2,KLF7,ANKRD1,PAK2,IRS2,TNR,CUX1
GO: Biological Process	GO:0035994	response to muscle stretch	5.438e-05	0.01071	4	21	RYR2,EDN1,SLC9A1,ANKRD1
GO: Biological Process	GO:1903035	negative regulation of response to wounding	6.876e-05	0.01232	7	99	WNT4,XYLT1,AJAP1,PTPRS,EDN1,TNR,PHLDB2
GO: Biological Process	GO:0045944	positive regulation of transcription by RNA polymerase II	6.88e-05	0.01232	29	1315	SOX12,ZNF609,HIVEP2,MED14,ALX4,KMT2C,BMPR2,MBTPS2,NFIA,NFIX,KMT2A,PLAGL1,PLAGL2,AGAP2,TBL1X,CREB3L2,FLI1,CRTC3,HIPK2,ZMIZ1,EDN1,TGFB2,SLC9A1,ELL2,KLF7,EGR3,TNKS,GREM1,IL1B
GO: Biological Process	GO:0030219	megakaryocyte differentiation	8.314e-05	0.01424	7	102	KMT2B,TNRC6B,KMT2C,KMT2A,FLI1,ZNF385A,WASF2
GO: Biological Process	GO:0043269	regulation of ion transport	8.726e-05	0.01432	21	812	RAB11B,WNK1,RYR2,STXBP1,KCNC1,KCNC3,KCNC4,KCND3,VAMP2,ANK3,SYT2,SHISA7,EDN1,TGFB2,SYT15,SLC9A1,SHANK2,PRKACA,IRS2,IL1B,SCN3B
GO: Biological Process	GO:0120039	plasma membrane bounded cell projection morphogenesis	9.71e-05	0.0153	20	757	FSTL4,NFASC,PTCH1,DACT1,BMPR2,STXBP1,PTPRS,PIK3CB,SLITRK6,ANK3,SYT2,VANGL2,TGFB2,ARHGDIA,SHANK2,KLF7,WASF2,IRS2,TNR,CUX1
GO: Biological Process	GO:0048858	cell projection morphogenesis	0.0001061	0.01608	20	762	FSTL4,NFASC,PTCH1,DACT1,BMPR2,STXBP1,PTPRS,PIK3CB,SLITRK6,ANK3,SYT2,VANGL2,TGFB2,ARHGDIA,SHANK2,KLF7,WASF2,IRS2,TNR,CUX1
GO: Biological Process	GO:0070977	bone maturation	0.0001113	0.01624	4	25	XYLT1,MBTPS2,DCHS1,GREM1
GO: Biological Process	GO:0030029	actin filament-based process	0.0001185	0.01667	21	830	MYADM,WIPF3,WNT4,SIGLEC15,RYR2,KCND3,IQSEC1,MICAL3,AGAP2,IQSEC3,ARHGAP17,EDN1,VANGL2,TGFB2,ARHGDIA,SLC9A1,WASF2,ANKRD1,PHACTR4,PHLDB2,SCN3B
GO: Biological Process	GO:0032990	cell part morphogenesis	0.00015	0.02007	20	782	FSTL4,NFASC,PTCH1,DACT1,BMPR2,STXBP1,PTPRS,PIK3CB,SLITRK6,ANK3,SYT2,VANGL2,TGFB2,ARHGDIA,SHANK2,KLF7,WASF2,IRS2,TNR,CUX1
GO: Biological Process	GO:0009887	animal organ morphogenesis	0.0001543	0.02007	27	1240	EYA4,HTRA1,WNT4,PTCH1,ALX4,RYR2,B4GALT1,DACT1,BMPR2,AJAP1,SLITRK6,FLI1,TCF7,SOBP,HIPK2,TSPEAR,ZMIZ1,SIK3,EDN1,VANGL2,TGFB2,SHANK2,ANKRD1,RBPMS2,PHACTR4,DCHS1,GREM1
GO: Biological Process	GO:0098609	cell-cell adhesion	0.000158	0.02007	22	911	MYADM,ZNF609,NFASC,WNT4,TRIM29,WNK1,STXBP1,NRXN2,PTPRS,PIK3CB,GRAP2,ANK3,PCDHB13,PCDHA6,PCDHA5,ZMIZ1,TGFB2,EGR3,DCHS1,PAK2,IL1B,TNR
GO: Biological Process	GO:0048562	embryonic organ morphogenesis	0.0001688	0.02077	12	334	EYA4,ALX4,RYR2,SLITRK6,TCF7,SOBP,HIPK2,EDN1,VANGL2,TGFB2,RBPMS2,PHACTR4
GO: Biological Process	GO:0048799	animal organ maturation	0.0002025	0.02301	4	29	XYLT1,MBTPS2,DCHS1,GREM1
GO: Biological Process	GO:0031630	regulation of synaptic vesicle fusion to presynaptic active zone membrane	0.0002134	0.02301	3	12	STXBP1,GRIK5,SYT2
GO: Biological Process	GO:0000122	negative regulation of transcription by RNA polymerase II	0.0002143	0.02301	22	931	SP2,BACH2,PTCH1,TRIM29,DACT1,NFIA,NFIX,MNT,TBL1X,HMBOX1,TCF7,VPS72,PHF12,HIPK2,EDN1,ZFHX4,KLF7,ANKRD1,IL1B,SPEN,CUX1,WDTC1
GO: Biological Process	GO:0048812	neuron projection morphogenesis	0.0002172	0.02301	19	742	FSTL4,NFASC,PTCH1,DACT1,BMPR2,STXBP1,PTPRS,PIK3CB,SLITRK6,ANK3,SYT2,VANGL2,TGFB2,ARHGDIA,SHANK2,KLF7,IRS2,TNR,CUX1
GO: Biological Process	GO:0048568	embryonic organ development	0.0002213	0.02301	15	506	SP2,EYA4,PTCH1,ALX4,RYR2,KMT2A,SLITRK6,TCF7,SOBP,HIPK2,EDN1,VANGL2,TGFB2,RBPMS2,PHACTR4
GO: Biological Process	GO:0060348	bone development	0.0002219	0.02301	10	246	SIGLEC15,XYLT1,BMPR2,MBTPS2,FLI1,ZNF385A,SIK3,WASF2,DCHS1,GREM1
GO: Biological Process	GO:0048667	cell morphogenesis involved in neuron differentiation	0.0002464	0.02489	18	688	FSTL4,NFASC,PTCH1,DACT1,BMPR2,STXBP1,PTPRS,PIK3CB,SLITRK6,ANK3,VANGL2,TGFB2,ARHGDIA,SHANK2,KLF7,IRS2,TNR,CUX1
GO: Biological Process	GO:1902856	negative regulation of non-motile cilium assembly	0.000307	0.0289	2	3	MAK,MAP4
GO: Biological Process	GO:0032989	cellular component morphogenesis	0.0003129	0.0289	27	1296	MYADM,FSTL4,NFASC,PTCH1,DACT1,BMPR2,STXBP1,PTPRS,PIK3CB,SLITRK6,ANK3,SYT2,ZNF385A,EDN1,VANGL2,TGFB2,ARHGDIA,SYNE3,SHANK2,KLF7,WASF2,ANKRD1,IRS2,GREM1,TNR,CUX1,PHLDB2
GO: Biological Process	GO:0034762	regulation of transmembrane transport	0.000314	0.0289	17	641	WNK1,RYR2,KCNC1,KCNC3,KCNC4,KCND3,VAMP2,ANK3,SHISA7,EDN1,TGFB2,SLC9A1,SHANK2,PRKACA,IRS2,IL1B,SCN3B
GO: Biological Process	GO:0007155	cell adhesion	0.0003155	0.0289	30	1509	MYADM,ZNF609,NFASC,WNT4,TRIM29,WNK1,ITGB6,B4GALT1,STXBP1,AJAP1,NRXN2,PTPRS,PIK3CB,SPON2,GRAP2,ANK3,PCDHB13,PCDHA6,PCDHA5,ZMIZ1,TGFB2,ARHGDIA,SLC9A1,EGR3,DCHS1,PAK2,GREM1,IL1B,TNR,PHLDB2
GO: Biological Process	GO:0061564	axon development	0.0003245	0.02905	16	583	FSTL4,NFASC,PTCH1,XYLT1,BMPR2,STXBP1,PTPRS,PIK3CB,SLITRK6,ANK3,VANGL2,TGFB2,ARHGDIA,KLF7,IRS2,TNR
GO: Biological Process	GO:0022610	biological adhesion	0.000341	0.02979	30	1516	MYADM,ZNF609,NFASC,WNT4,TRIM29,WNK1,ITGB6,B4GALT1,STXBP1,AJAP1,NRXN2,PTPRS,PIK3CB,SPON2,GRAP2,ANK3,PCDHB13,PCDHA6,PCDHA5,ZMIZ1,TGFB2,ARHGDIA,SLC9A1,EGR3,DCHS1,PAK2,GREM1,IL1B,TNR,PHLDB2
GO: Biological Process	GO:0048096	chromatin-mediated maintenance of transcription	0.0003478	0.02979	3	14	KMT2B,ARID1B,ZMIZ1
GO: Biological Process	GO:0099643	signal release from synapse	0.0003689	0.03027	9	215	STXBP1,NRXN2,KCNC3,KCNC4,VAMP2,SYN1,PCLO,GRIK5,SYT2
GO: Biological Process	GO:0007269	neurotransmitter secretion	0.0003689	0.03027	9	215	STXBP1,NRXN2,KCNC3,KCNC4,VAMP2,SYN1,PCLO,GRIK5,SYT2
GO: Biological Process	GO:0007409	axonogenesis	0.000407	0.03148	15	536	FSTL4,NFASC,PTCH1,BMPR2,STXBP1,PTPRS,PIK3CB,SLITRK6,ANK3,VANGL2,TGFB2,ARHGDIA,KLF7,IRS2,TNR
GO: Biological Process	GO:0030036	actin cytoskeleton organization	0.0004105	0.03148	18	718	MYADM,WIPF3,WNT4,SIGLEC15,IQSEC1,MICAL3,AGAP2,IQSEC3,ARHGAP17,EDN1,VANGL2,TGFB2,ARHGDIA,SLC9A1,WASF2,ANKRD1,PHACTR4,PHLDB2
GO: Biological Process	GO:0034765	regulation of ion transmembrane transport	0.0004314	0.03148	15	539	WNK1,RYR2,KCNC1,KCNC3,KCNC4,KCND3,VAMP2,ANK3,SHISA7,TGFB2,SLC9A1,SHANK2,PRKACA,IRS2,SCN3B
GO: Biological Process	GO:0050804	modulation of chemical synaptic transmission	0.0004314	0.03148	15	539	STXBP1,KCNC3,KCNC4,PTPRS,VAMP2,SYN1,KMT2A,GRIK5,SYT2,SHISA7,EDN1,SHANK2,PRKACA,IL1B,TNR
GO: Biological Process	GO:0033089	positive regulation of T cell differentiation in thymus	0.0004315	0.03148	3	15	ZNF609,EGR3,IL1B
GO: Biological Process	GO:0071872	cellular response to epinephrine stimulus	0.0004315	0.03148	3	15	RYR2,SLC9A1,PRKACA
GO: Biological Process	GO:0099177	regulation of trans-synaptic signaling	0.0004398	0.0315	15	540	STXBP1,KCNC3,KCNC4,PTPRS,VAMP2,SYN1,KMT2A,GRIK5,SYT2,SHISA7,EDN1,SHANK2,PRKACA,IL1B,TNR
GO: Biological Process	GO:0032409	regulation of transporter activity	0.0004569	0.03214	11	320	WNK1,RYR2,KCNC1,VAMP2,KMT2A,ANK3,SHISA7,SLC9A1,SHANK2,PRKACA,SCN3B
GO: Biological Process	GO:0035637	multicellular organismal signaling	0.0004969	0.03434	9	224	NFASC,RYR2,KCNC4,KCND3,ANK3,SLC9A1,PRKACA,TNR,SCN3B
GO: Biological Process	GO:0048681	negative regulation of axon regeneration	0.0005272	0.0358	3	16	XYLT1,PTPRS,TNR
GO: Biological Process	GO:0070528	protein kinase C signaling	0.0005859	0.03912	4	38	MYADM,SEZ6L2,ANKRD1,SEZ6L
GO: Biological Process	GO:0000904	cell morphogenesis involved in differentiation	0.0006094	0.03938	20	872	MYADM,FSTL4,NFASC,PTCH1,DACT1,BMPR2,STXBP1,PTPRS,PIK3CB,SLITRK6,ANK3,ZNF385A,VANGL2,TGFB2,ARHGDIA,SHANK2,KLF7,IRS2,TNR,CUX1
GO: Biological Process	GO:0048619	embryonic hindgut morphogenesis	0.0006099	0.03938	2	4	DACT1,TCF7
GO: Biological Process	GO:2000651	positive regulation of sodium ion transmembrane transporter activity	0.0006353	0.04036	3	17	WNK1,ANK3,SLC9A1
GO: Biological Process	GO:0048565	digestive tract development	0.0007201	0.04502	7	145	ALX4,DACT1,TCF7,VANGL2,TGFB2,RBPMS2,DCHS1
GO: Biological Process	GO:1903391	regulation of adherens junction organization	0.0007352	0.04516	5	70	WNT4,IQSEC1,SLC9A1,GREM1,PHLDB2
GO: Biological Process	GO:0070571	negative regulation of neuron projection regeneration	0.0007567	0.04516	3	18	XYLT1,PTPRS,TNR
GO: Biological Process	GO:0071871	response to epinephrine	0.0007567	0.04516	3	18	RYR2,SLC9A1,PRKACA
GO: Biological Process	GO:0001508	action potential	0.0007758	0.04547	8	191	NFASC,RYR2,KCNC4,KCND3,ANK3,SLC9A1,TNR,SCN3B
GO: Biological Process	GO:0098751	bone cell development	0.0007849	0.04547	4	41	SIGLEC15,FLI1,ZNF385A,WASF2
GO: Biological Process	GO:0009967	positive regulation of signal transduction	0.0008161	0.04659	33	1823	EVC,WNK1,AKR1C2,DACT1,BMPR2,UBE2V1,PIK3CB,GRAP2,MAP3K9,PLAGL2,TSPAN14,ALK,AGAP2,TBL1X,AAK1,CASP2,HIPK2,GRB14,ZMIZ1,ZNF385A,SIK3,EDN1,VANGL2,TGFB2,SLC9A1,LRRC19,SHANK2,ANKRD1,PAK2,TNKS,IRS2,GREM1,IL1B
GO: Biological Process	GO:0017156	calcium-ion regulated exocytosis	0.0008902	0.04712	5	73	STXBP1,VAMP2,ARHGAP17,SYT2,SYT15
GO: Biological Process	GO:0090036	regulation of protein kinase C signaling	0.0008919	0.04712	3	19	MYADM,SEZ6L2,SEZ6L
GO: Biological Process	GO:0048172	regulation of short-term neuronal synaptic plasticity	0.0008919	0.04712	3	19	SYN1,KMT2A,SHISA7
GO: Biological Process	GO:0045597	positive regulation of cell differentiation	0.0009152	0.04712	24	1176	MYADM,ZNF609,WNT4,PTCH1,DACT1,BMPR2,BEND6,ALK,CREB3L2,SYT2,ZMIZ1,ZNF385A,EDN1,EEF1A1,TGFB2,ARHGDIA,SHANK2,DUOXA1,EGR3,ANKRD1,GREM1,IL1B,SPEN,CUX1
GO: Biological Process	GO:0021915	neural tube development	0.0009174	0.04712	8	196	PTCH1,DACT1,TCF7,VANGL2,TGFB2,PHACTR4,PRKACA,DCHS1
GO: Biological Process	GO:0000902	cell morphogenesis	0.0009368	0.04712	24	1178	MYADM,FSTL4,NFASC,PTCH1,DACT1,BMPR2,STXBP1,PTPRS,PIK3CB,SLITRK6,ANK3,SYT2,ZNF385A,VANGL2,TGFB2,ARHGDIA,SYNE3,SHANK2,KLF7,WASF2,IRS2,GREM1,TNR,CUX1
GO: Biological Process	GO:0071805	potassium ion transmembrane transport	0.0009409	0.04712	9	245	WNK1,KCNC1,KCNC3,KCNC4,KCND3,VAMP2,ANK3,GRIK5,SLC9A1
GO: Biological Process	GO:0032412	regulation of ion transmembrane transporter activity	0.0009414	0.04712	10	296	WNK1,RYR2,KCNC1,VAMP2,ANK3,SHISA7,SLC9A1,SHANK2,PRKACA,SCN3B
GO: Biological Process	GO:0010765	positive regulation of sodium ion transport	0.0009415	0.04712	4	43	WNK1,ANK3,SLC9A1,SCN3B
GO: Biological Process	GO:0001501	skeletal system development	0.000945	0.04712	15	582	EVC,SIGLEC15,ALX4,XYLT1,BMPR2,MBTPS2,CREB3L2,FLI1,ZNF385A,SIK3,EDN1,TGFB2,WASF2,DCHS1,GREM1
GO: Biological Process	GO:0098735	positive regulation of the force of heart contraction	0.00101	0.04753	2	5	RYR2,SLC9A1
GO: Biological Process	GO:0071798	response to prostaglandin D	0.00101	0.04753	2	5	PTGFR,AKR1C2
GO: Biological Process	GO:0071799	cellular response to prostaglandin D stimulus	0.00101	0.04753	2	5	PTGFR,AKR1C2
GO: Biological Process	GO:0035239	tube morphogenesis	0.001011	0.04753	22	1045	WNT4,PTCH1,RYR2,B4GALT1,DACT1,BMPR2,PIK3CB,TCF7,HIPK2,ZMIZ1,EDN1,VANGL2,TGFB2,EGR3,WASF2,RBPMS2,PHACTR4,PRKACA,DCHS1,NPRL3,GREM1,IL1B
GO: Biological Process	GO:0030155	regulation of cell adhesion	0.001022	0.04753	18	777	MYADM,ZNF609,WNT4,WNK1,AJAP1,PIK3CB,GRAP2,ANK3,ZMIZ1,TGFB2,ARHGDIA,SLC9A1,EGR3,PAK2,GREM1,IL1B,TNR,PHLDB2
GO: Biological Process	GO:0001838	embryonic epithelial tube formation	0.001026	0.04753	7	154	WNT4,PTCH1,VANGL2,TGFB2,PHACTR4,PRKACA,GREM1
GO: Biological Process	GO:0008593	regulation of Notch signaling pathway	0.001056	0.04838	6	113	BEND6,TSPAN14,AAK1,TSPEAR,ZMIZ1,TGFB2
GO: Biological Process	GO:0071695	anatomical structure maturation	0.001079	0.04885	8	201	NFASC,XYLT1,MBTPS2,ANK3,GRB14,TGFB2,DCHS1,GREM1
GO: Cellular Component	GO:0030054	cell junction	5.344e-06	0.002179	32	1352	MYADM,RAB11B,RPS3A,NFASC,TRIM29,ITGB6,B4GALT1,DACT1,BMPR2,AJAP1,KCNC3,NFIA,PTPRS,VAMP2,SYN1,IQSEC3,ANK3,PCLO,ARHGAP17,GRIK5,NUP214,SYT2,SHISA7,SH2D5,VANGL2,SLC9A1,PIANP,SHANK2,WASF2,STX16,C4orf19,PHLDB2
GO: Cellular Component	GO:0098794	postsynapse	1.018e-05	0.002179	23	825	MAP4,PTCH1,BMPR2,STXBP1,KCNC1,KCNC3,KCNC4,KCND3,PTPRS,IQSEC1,SYN1,IQSEC3,ANK3,PCLO,PCDHB13,HNRNPA3,GRIK5,SHISA7,SH2D5,SHANK2,PRKACA,PAK2,TNR
GO: Cellular Component	GO:0045202	synapse	1.334e-05	0.002179	33	1482	RAB11B,MAP4,RPS3A,PTCH1,DACT1,BMPR2,STXBP1,KCNC1,NRXN2,KCNC3,KCNC4,KCND3,PTPRS,VAMP2,IQSEC1,SYN1,IQSEC3,ANK3,PCLO,PCDHB13,HNRNPA3,AAK1,GRIK5,SYT2,SHISA7,SH2D5,ARHGDIA,SHANK2,WASF2,PRKACA,PAK2,STX16,TNR
GO: Cellular Component	GO:0098984	neuron to neuron synapse	5.648e-05	0.005646	15	452	MAP4,PTCH1,BMPR2,PTPRS,IQSEC1,SYN1,IQSEC3,PCLO,HNRNPA3,GRIK5,SHISA7,SH2D5,SHANK2,PAK2,TNR
GO: Cellular Component	GO:0098563	intrinsic component of synaptic vesicle membrane	5.761e-05	0.005646	6	67	RAB11B,PTPRS,VAMP2,SYN1,SYT2,STX16
GO: Cellular Component	GO:0099572	postsynaptic specialization	7.046e-05	0.005755	15	461	MAP4,PTCH1,BMPR2,KCND3,PTPRS,IQSEC1,SYN1,IQSEC3,PCLO,HNRNPA3,GRIK5,SHISA7,SH2D5,SHANK2,PAK2
GO: Cellular Component	GO:0014069	postsynaptic density	0.0001109	0.006793	14	426	MAP4,PTCH1,BMPR2,PTPRS,IQSEC1,SYN1,IQSEC3,PCLO,HNRNPA3,GRIK5,SHISA7,SH2D5,SHANK2,PAK2
GO: Cellular Component	GO:0032279	asymmetric synapse	0.0001109	0.006793	14	426	MAP4,PTCH1,BMPR2,PTPRS,IQSEC1,SYN1,IQSEC3,PCLO,HNRNPA3,GRIK5,SHISA7,SH2D5,SHANK2,PAK2
GO: Cellular Component	GO:0034703	cation channel complex	0.0001258	0.006849	10	232	RYR2,KCNC1,KCNC3,KCNC4,KCND3,VAMP2,GRIK5,SHISA7,PRKACA,SCN3B
GO: Cellular Component	GO:1902495	transmembrane transporter complex	0.000165	0.008085	12	337	RYR2,KCNC1,KCNC3,KCNC4,KCND3,VAMP2,GRIK5,SHISA7,SLC9A1,SHANK2,PRKACA,SCN3B
GO: Cellular Component	GO:1990351	transporter complex	0.0002048	0.009125	12	345	RYR2,KCNC1,KCNC3,KCNC4,KCND3,VAMP2,GRIK5,SHISA7,SLC9A1,SHANK2,PRKACA,SCN3B
GO: Cellular Component	GO:0034702	ion channel complex	0.0003446	0.01407	11	313	RYR2,KCNC1,KCNC3,KCNC4,KCND3,VAMP2,GRIK5,SHISA7,SHANK2,PRKACA,SCN3B
GO: Cellular Component	GO:0043005	neuron projection	0.0004116	0.01551	31	1624	CERKL,MAK,MAP4,NFASC,PTCH1,RYR2,BMPR2,STXBP1,KCNC1,KCNC3,KCNC4,KCND3,PTPRS,VAMP2,SYN1,ALK,ANK3,PCLO,PCDHB13,HNRNPA3,AAK1,TSPEAR,GRIK5,SYT2,ZNF385A,SHISA7,TGFB2,SHANK2,PRKACA,TNR,CUX1
GO: Cellular Component	GO:0031594	neuromuscular junction	0.0004696	0.0162	6	98	KCNC3,KCNC4,ANK3,PCLO,SYT2,PRKACA
GO: Cellular Component	GO:0034705	potassium channel complex	0.0004958	0.0162	6	99	KCNC1,KCNC3,KCNC4,KCND3,VAMP2,GRIK5
GO: Cellular Component	GO:0045211	postsynaptic membrane	0.000856	0.02621	12	405	KCNC1,KCNC3,KCNC4,KCND3,PTPRS,IQSEC3,ANK3,PCDHB13,GRIK5,SHISA7,SH2D5,SHANK2
GO: Cellular Component	GO:0044306	neuron projection terminus	0.0009193	0.0265	9	247	KCNC1,KCNC3,KCNC4,VAMP2,PCLO,AAK1,GRIK5,SHANK2,TNR
GO: Cellular Component	GO:0097060	synaptic membrane	0.001358	0.03274	14	548	STXBP1,KCNC1,NRXN2,KCNC3,KCNC4,KCND3,PTPRS,IQSEC3,ANK3,PCDHB13,GRIK5,SHISA7,SH2D5,SHANK2
GO: Cellular Component	GO:0032590	dendrite membrane	0.001367	0.03274	4	48	KCNC1,KCNC3,KCNC4,SHISA7
GO: Cellular Component	GO:0030285	integral component of synaptic vesicle membrane	0.001367	0.03274	4	48	PTPRS,VAMP2,SYT2,STX16
GO: Cellular Component	GO:0031253	cell projection membrane	0.001451	0.03274	11	373	EVC,PTCH1,B4GALT1,KCNC1,KCNC3,KCNC4,PIK3CB,TSPEAR,SHISA7,EEF1A1,SHANK2
GO: Cellular Component	GO:0032783	super elongation complex	0.00147	0.03274	2	6	AFF1,AFF3
GO: Cellular Component	GO:0030424	axon	0.001575	0.03326	18	817	MAP4,NFASC,PTCH1,STXBP1,KCNC1,KCNC3,KCNC4,PTPRS,SYN1,ALK,ANK3,PCLO,AAK1,GRIK5,SYT2,TGFB2,SHANK2,TNR
GO: Cellular Component	GO:0099055	integral component of postsynaptic membrane	0.001698	0.03326	7	170	KCNC1,KCNC3,KCNC4,KCND3,PTPRS,GRIK5,SHISA7
GO: Cellular Component	GO:0099501	exocytic vesicle membrane	0.001888	0.03326	6	128	RAB11B,PTPRS,VAMP2,SYN1,SYT2,STX16
GO: Cellular Component	GO:0030672	synaptic vesicle membrane	0.001888	0.03326	6	128	RAB11B,PTPRS,VAMP2,SYN1,SYT2,STX16
GO: Cellular Component	GO:0030133	transport vesicle	0.0019	0.03326	12	445	RABEPK,RAB11B,KCNC4,PTPRS,VAMP2,SYN1,PCLO,SYT2,EDN1,SYT15,RASSF9,STX16
GO: Cellular Component	GO:0098793	presynapse	0.001949	0.03326	16	699	RAB11B,STXBP1,KCNC1,NRXN2,KCNC3,KCNC4,PTPRS,VAMP2,SYN1,PCLO,AAK1,GRIK5,SYT2,SHANK2,STX16,TNR
GO: Cellular Component	GO:0031252	cell leading edge	0.002046	0.03326	12	449	MYADM,KCNC1,KCNC3,KCNC4,AAK1,SHISA7,EEF1A1,SLC9A1,DUOXA1,WASF2,PHACTR4,PHLDB2
GO: Cellular Component	GO:0008076	voltage-gated potassium channel complex	0.002053	0.03326	5	89	KCNC1,KCNC3,KCNC4,KCND3,VAMP2
GO: Cellular Component	GO:0043679	axon terminus	0.002104	0.03326	8	226	KCNC1,KCNC3,KCNC4,PCLO,AAK1,GRIK5,SHANK2,TNR
GO: Cellular Component	GO:0098936	intrinsic component of postsynaptic membrane	0.002274	0.03482	7	179	KCNC1,KCNC3,KCNC4,KCND3,PTPRS,GRIK5,SHISA7
GO: Cellular Component	GO:0044214	spanning component of plasma membrane	0.002708	0.04021	2	8	BMPR2,AJAP1
Disease	C3714756	Intellectual Disability	5.589e-09	2.635e-05	35	1219	RAB11B,CNNM2,EYA4,HIVEP2,KMT2B,ITGB6,RYR2,KMT2C,ARID1B,STXBP1,MBTPS2,KCNC1,NRXN2,ZNF544,NFIA,KCND3,PIK3CB,NFIX,VAMP2,IQSEC1,SYN1,KMT2A,ANK3,SOBP,PCLO,AFF3,ZMIZ1,IDS,SHANK2,KLF7,WASF2,ANKRD1,GREM1,IL1B,TNR
Disease	C0557874	Global developmental delay	7.26e-06	0.01712	19	608	SOX12,HIVEP2,KMT2B,PTCH1,AHDC1,RYR2,ARID1B,STXBP1,KCNC1,NRXN2,NFIA,PIK3CB,KMT2A,ZMIZ1,IDS,PIANP,KLF7,IL1B,CUX1
Disease	C0424605	Developmental delay (disorder)	2.303e-05	0.03619	17	545	SOX12,HIVEP2,KMT2B,PTCH1,AHDC1,RYR2,ARID1B,STXBP1,KCNC1,NRXN2,NFIA,PIK3CB,KMT2A,ZMIZ1,KLF7,IL1B,CUX1

## Sheet: Table S8
Table S8: GSEA for 134 mRNAs targeted by the top 7 mostly-connected miRNAs, i.e. ≥10 connections, in the Pre-treatment condition, including miR-13.8-5p, miR-96-5p, miR-34c-5p, miR-1287-5p, miR-497-5p, miR-195-5p, and miR-16-5p.
Category	ID	Name	p-value	q-value FDR B&H	Hit Count in Query List	Hit Count in Genome	Hit in Query List
GO: Biological Process	GO:0051254	positive regulation of RNA metabolic process	3.232e-08	9.079e-05	32	1829	SOX12,CRTC3,ZNF609,MAK,KMT2B,MED14,HIPK2,WNT4,ZMIZ1,PTCH1,TP53INP2,RBM20,HIVEP3,KMT2C,BMPR2,ARID1B,MBTPS2,KLF7,ZFHX4,ZFP36L2,UBE2V1,NFIX,KMT2A,AFF1,PLAGL1,PLAGL2,TAF15,SPEN,MNT,AGAP2,TBL1X,CREB3L2
GO: Biological Process	GO:1903508	positive regulation of nucleic acid-templated transcription	1.286e-07	0.0001219	30	1736	SOX12,CRTC3,ZNF609,MAK,KMT2B,MED14,HIPK2,WNT4,ZMIZ1,PTCH1,TP53INP2,HIVEP3,KMT2C,BMPR2,ARID1B,MBTPS2,KLF7,ZFHX4,UBE2V1,NFIX,KMT2A,AFF1,PLAGL1,PLAGL2,TAF15,SPEN,MNT,AGAP2,TBL1X,CREB3L2
GO: Biological Process	GO:1902680	positive regulation of RNA biosynthetic process	1.302e-07	0.0001219	30	1737	SOX12,CRTC3,ZNF609,MAK,KMT2B,MED14,HIPK2,WNT4,ZMIZ1,PTCH1,TP53INP2,HIVEP3,KMT2C,BMPR2,ARID1B,MBTPS2,KLF7,ZFHX4,UBE2V1,NFIX,KMT2A,AFF1,PLAGL1,PLAGL2,TAF15,SPEN,MNT,AGAP2,TBL1X,CREB3L2
GO: Biological Process	GO:0045893	positive regulation of transcription, DNA-templated	5.226e-07	0.000367	28	1647	SOX12,CRTC3,ZNF609,KMT2B,MED14,HIPK2,WNT4,ZMIZ1,PTCH1,TP53INP2,HIVEP3,KMT2C,BMPR2,ARID1B,MBTPS2,KLF7,ZFHX4,UBE2V1,NFIX,KMT2A,AFF1,PLAGL1,PLAGL2,TAF15,SPEN,AGAP2,TBL1X,CREB3L2
GO: Biological Process	GO:0050808	synapse organization	1.137e-05	0.006386	13	498	IQSEC3,ANK3,PCLO,NFASC,SEZ6L2,SHISA7,SHANK2,NRXN2,PTPRS,WASF2,SYN1,TNR,SEZ6L
GO: Biological Process	GO:0098916	anterograde trans-synaptic signaling	2.952e-05	0.01176	17	891	ANK3,PCLO,NFASC,GRIK5,SHISA7,ARID1B,SHANK2,NRXN2,KCNC4,PTPRS,VAMP2,PRKACA,SYN1,KMT2A,TNR,ALK,NOVA1
GO: Biological Process	GO:0007268	chemical synaptic transmission	2.952e-05	0.01176	17	891	ANK3,PCLO,NFASC,GRIK5,SHISA7,ARID1B,SHANK2,NRXN2,KCNC4,PTPRS,VAMP2,PRKACA,SYN1,KMT2A,TNR,ALK,NOVA1
GO: Biological Process	GO:0099537	trans-synaptic signaling	3.35e-05	0.01176	17	900	ANK3,PCLO,NFASC,GRIK5,SHISA7,ARID1B,SHANK2,NRXN2,KCNC4,PTPRS,VAMP2,PRKACA,SYN1,KMT2A,TNR,ALK,NOVA1
GO: Biological Process	GO:0099536	synaptic signaling	4.009e-05	0.01251	17	913	ANK3,PCLO,NFASC,GRIK5,SHISA7,ARID1B,SHANK2,NRXN2,KCNC4,PTPRS,VAMP2,PRKACA,SYN1,KMT2A,TNR,ALK,NOVA1
GO: Biological Process	GO:0048699	generation of neurons	4.856e-05	0.01282	25	1751	ZNF609,ANK3,MAP4,FSTL4,HIPK2,NFASC,WNT4,PTCH1,VANGL2,ARHGDIA,BMPR2,ARID1B,SHANK2,DUOXA1,KLF7,PTPRS,PIK3CB,NFIX,SYN1,IRS2,SPEN,TNR,ALK,CUX1,CREB3L2
GO: Biological Process	GO:0022008	neurogenesis	5.021e-05	0.01282	26	1866	ZNF609,ANK3,MAP4,FSTL4,HIPK2,NFASC,WNT4,PTCH1,VANGL2,ARHGDIA,BMPR2,ARID1B,SHANK2,DUOXA1,KLF7,PTPRS,PIK3CB,NFIX,DCHS1,SYN1,IRS2,SPEN,TNR,ALK,CUX1,CREB3L2
GO: Biological Process	GO:0120039	plasma membrane bounded cell projection morphogenesis	5.91e-05	0.01327	15	757	ANK3,FSTL4,NFASC,PTCH1,VANGL2,ARHGDIA,BMPR2,SHANK2,KLF7,PTPRS,PIK3CB,WASF2,IRS2,TNR,CUX1
GO: Biological Process	GO:0048858	cell projection morphogenesis	6.365e-05	0.01327	15	762	ANK3,FSTL4,NFASC,PTCH1,VANGL2,ARHGDIA,BMPR2,SHANK2,KLF7,PTPRS,PIK3CB,WASF2,IRS2,TNR,CUX1
GO: Biological Process	GO:0030182	neuron differentiation	7.535e-05	0.01327	23	1578	ANK3,MAP4,FSTL4,HIPK2,NFASC,WNT4,PTCH1,VANGL2,ARHGDIA,BMPR2,ARID1B,SHANK2,DUOXA1,KLF7,PTPRS,PIK3CB,NFIX,SYN1,IRS2,TNR,ALK,CUX1,CREB3L2
GO: Biological Process	GO:0048096	chromatin-mediated maintenance of transcription	7.694e-05	0.01327	3	14	KMT2B,ZMIZ1,ARID1B
GO: Biological Process	GO:0048667	cell morphogenesis involved in neuron differentiation	7.996e-05	0.01327	14	688	ANK3,FSTL4,NFASC,PTCH1,VANGL2,ARHGDIA,BMPR2,SHANK2,KLF7,PTPRS,PIK3CB,IRS2,TNR,CUX1
GO: Biological Process	GO:0000904	cell morphogenesis involved in differentiation	8.185e-05	0.01327	16	872	MYADM,ANK3,FSTL4,NFASC,ZNF385A,PTCH1,VANGL2,ARHGDIA,BMPR2,SHANK2,KLF7,PTPRS,PIK3CB,IRS2,TNR,CUX1
GO: Biological Process	GO:0032990	cell part morphogenesis	8.504e-05	0.01327	15	782	ANK3,FSTL4,NFASC,PTCH1,VANGL2,ARHGDIA,BMPR2,SHANK2,KLF7,PTPRS,PIK3CB,WASF2,IRS2,TNR,CUX1
GO: Biological Process	GO:0007409	axonogenesis	0.0001097	0.01485	12	536	ANK3,FSTL4,NFASC,PTCH1,VANGL2,ARHGDIA,BMPR2,KLF7,PTPRS,PIK3CB,IRS2,TNR
GO: Biological Process	GO:1902856	negative regulation of non-motile cilium assembly	0.0001105	0.01485	2	3	MAK,MAP4
GO: Biological Process	GO:0007411	axon guidance	0.0001135	0.01485	9	307	ANK3,NFASC,PTCH1,VANGL2,BMPR2,KLF7,PIK3CB,IRS2,TNR
GO: Biological Process	GO:0097485	neuron projection guidance	0.0001163	0.01485	9	308	ANK3,NFASC,PTCH1,VANGL2,BMPR2,KLF7,PIK3CB,IRS2,TNR
GO: Biological Process	GO:0007626	locomotory behavior	0.0001645	0.01998	8	253	SOBP,HIPK2,ZNF385A,SEZ6L2,TNR,ALK,SEZ6L,NOVA1
GO: Biological Process	GO:0048812	neuron projection morphogenesis	0.0001763	0.01998	14	742	ANK3,FSTL4,NFASC,PTCH1,VANGL2,ARHGDIA,BMPR2,SHANK2,KLF7,PTPRS,PIK3CB,IRS2,TNR,CUX1
GO: Biological Process	GO:0007267	cell-cell signaling	0.0001778	0.01998	25	1899	TCF7,ANK3,PCLO,HIPK2,NFASC,GRIK5,WNT4,SHISA7,VANGL2,ARID1B,SHANK2,KLF7,NRXN2,KCNC4,PTPRS,VAMP2,PRKACA,SYN1,KMT2A,IRS2,TNR,ALK,SCN3B,NOVA1,TBL1X
GO: Biological Process	GO:0048172	regulation of short-term neuronal synaptic plasticity	0.0002003	0.02084	3	19	SHISA7,SYN1,KMT2A
GO: Biological Process	GO:0090036	regulation of protein kinase C signaling	0.0002003	0.02084	3	19	MYADM,SEZ6L2,SEZ6L
GO: Biological Process	GO:0031175	neuron projection development	0.000213	0.02137	18	1150	ANK3,MAP4,FSTL4,NFASC,PTCH1,VANGL2,ARHGDIA,BMPR2,ARID1B,SHANK2,KLF7,PTPRS,PIK3CB,IRS2,TNR,ALK,CUX1,CREB3L2
GO: Biological Process	GO:0061564	axon development	0.0002389	0.02314	12	583	ANK3,FSTL4,NFASC,PTCH1,VANGL2,ARHGDIA,BMPR2,KLF7,PTPRS,PIK3CB,IRS2,TNR
GO: Biological Process	GO:0097107	postsynaptic density assembly	0.0002725	0.02551	3	21	SHANK2,NRXN2,PTPRS
GO: Biological Process	GO:0000902	cell morphogenesis	0.0002855	0.02587	18	1178	MYADM,ANK3,FSTL4,NFASC,ZNF385A,PTCH1,VANGL2,ARHGDIA,BMPR2,SYNE3,SHANK2,KLF7,PTPRS,PIK3CB,WASF2,IRS2,TNR,CUX1
GO: Biological Process	GO:0048666	neuron development	0.0003244	0.02847	19	1297	ANK3,MAP4,FSTL4,NFASC,PTCH1,VANGL2,ARHGDIA,BMPR2,ARID1B,SHANK2,KLF7,PTPRS,PIK3CB,SYN1,IRS2,TNR,ALK,CUX1,CREB3L2
GO: Biological Process	GO:0072659	protein localization to plasma membrane	0.0004032	0.03353	8	289	MYADM,ANK3,NFASC,PTCH1,VAMP2,DCHS1,TSPAN14,SCN3B
GO: Biological Process	GO:0030219	megakaryocyte differentiation	0.0004058	0.03353	5	102	KMT2B,ZNF385A,KMT2C,WASF2,KMT2A
GO: Biological Process	GO:0120036	plasma membrane bounded cell projection organization	0.000473	0.03796	23	1789	MAK,ANK3,MAP4,FSTL4,CASP2,NFASC,XKR6,PTCH1,VANGL2,ARHGDIA,BMPR2,ARID1B,SHANK2,KLF7,PTPRS,PIK3CB,WASF2,PRKACA,IRS2,TNR,ALK,CUX1,CREB3L2
GO: Biological Process	GO:0007610	behavior	0.0005963	0.04653	13	740	KMT2B,SOBP,HIPK2,ZNF385A,SEZ6L2,SHISA7,SHANK2,NRXN2,KMT2A,TNR,ALK,SEZ6L,NOVA1
GO: Biological Process	GO:0030030	cell projection organization	0.0006342	0.04686	23	1827	MAK,ANK3,MAP4,FSTL4,CASP2,NFASC,XKR6,PTCH1,VANGL2,ARHGDIA,BMPR2,ARID1B,SHANK2,KLF7,PTPRS,PIK3CB,WASF2,PRKACA,IRS2,TNR,ALK,CUX1,CREB3L2
GO: Biological Process	GO:0009790	embryo development	0.0006474	0.04686	18	1262	SP2,MYADM,TCF7,SOBP,AFF3,HIPK2,WNT4,ZMIZ1,PTCH1,VANGL2,BMPR2,PIK3CB,RBPMS2,PHACTR4,PRKACA,DCHS1,KMT2A,WDTC1
GO: Biological Process	GO:0098698	postsynaptic specialization assembly	0.0006506	0.04686	3	28	SHANK2,NRXN2,PTPRS
GO: Cellular Component	GO:0098984	neuron to neuron synapse	1.878e-05	0.005427	12	452	IQSEC3,MAP4,PCLO,GRIK5,PTCH1,SHISA7,BMPR2,SHANK2,PTPRS,IQSEC1,SYN1,TNR
GO: Cellular Component	GO:0098794	postsynapse	3.649e-05	0.005427	16	825	IQSEC3,ANK3,MAP4,PCLO,GRIK5,PTCH1,SHISA7,BMPR2,SHANK2,KCNC1,KCNC4,PTPRS,PRKACA,IQSEC1,SYN1,TNR
GO: Cellular Component	GO:0014069	postsynaptic density	5.455e-05	0.005427	11	426	IQSEC3,MAP4,PCLO,GRIK5,PTCH1,SHISA7,BMPR2,SHANK2,PTPRS,IQSEC1,SYN1
GO: Cellular Component	GO:0032279	asymmetric synapse	5.455e-05	0.005427	11	426	IQSEC3,MAP4,PCLO,GRIK5,PTCH1,SHISA7,BMPR2,SHANK2,PTPRS,IQSEC1,SYN1
GO: Cellular Component	GO:0045202	synapse	7.025e-05	0.005592	22	1482	IQSEC3,ANK3,MAP4,PCLO,AAK1,GRIK5,PTCH1,SHISA7,ARHGDIA,BMPR2,SHANK2,KCNC1,NRXN2,KCNC4,PTPRS,WASF2,VAMP2,PRKACA,IQSEC1,SYN1,STX16,TNR
GO: Cellular Component	GO:0099572	postsynaptic specialization	0.00011	0.007258	11	461	IQSEC3,MAP4,PCLO,GRIK5,PTCH1,SHISA7,BMPR2,SHANK2,PTPRS,IQSEC1,SYN1
GO: Cellular Component	GO:0044306	neuron projection terminus	0.0001276	0.007258	8	247	PCLO,AAK1,GRIK5,SHANK2,KCNC1,KCNC4,VAMP2,TNR
GO: Cellular Component	GO:0043005	neuron projection	0.0002618	0.01302	22	1624	MAK,ANK3,MAP4,PCLO,AAK1,TSPEAR,NFASC,GRIK5,ZNF385A,PTCH1,SHISA7,BMPR2,SHANK2,KCNC1,KCNC4,PTPRS,VAMP2,PRKACA,SYN1,TNR,ALK,CUX1
GO: Cellular Component	GO:0030424	axon	0.0004108	0.01627	14	817	ANK3,MAP4,PCLO,AAK1,NFASC,GRIK5,PTCH1,SHANK2,KCNC1,KCNC4,PTPRS,SYN1,TNR,ALK
GO: Cellular Component	GO:0043679	axon terminus	0.0004449	0.01627	7	226	PCLO,AAK1,GRIK5,SHANK2,KCNC1,KCNC4,TNR
GO: Cellular Component	GO:0030054	cell junction	0.0004627	0.01627	19	1352	MYADM,IQSEC3,ANK3,PCLO,NFASC,GRIK5,NUP214,SHISA7,B4GALT1,VANGL2,BMPR2,PIANP,SHANK2,AJAP1,PTPRS,WASF2,VAMP2,SYN1,STX16
GO: Cellular Component	GO:0034703	cation channel complex	0.0005201	0.01627	7	232	GRIK5,SHISA7,KCNC1,KCNC4,VAMP2,PRKACA,SCN3B
GO: Cellular Component	GO:0032783	super elongation complex	0.0005315	0.01627	2	6	AFF3,AFF1
GO: Cellular Component	GO:0034702	ion channel complex	0.0006259	0.01779	8	313	GRIK5,SHISA7,SHANK2,KCNC1,KCNC4,VAMP2,PRKACA,SCN3B
GO: Cellular Component	GO:0098563	intrinsic component of synaptic vesicle membrane	0.0007173	0.01903	4	67	PTPRS,VAMP2,SYN1,STX16
GO: Cellular Component	GO:0030425	dendrite	0.0008499	0.01913	13	779	ANK3,PCLO,NFASC,GRIK5,ZNF385A,PTCH1,BMPR2,SHANK2,KCNC1,KCNC4,PRKACA,SYN1,TNR
GO: Cellular Component	GO:0097447	dendritic tree	0.0008499	0.01913	13	779	ANK3,PCLO,NFASC,GRIK5,ZNF385A,PTCH1,BMPR2,SHANK2,KCNC1,KCNC4,PRKACA,SYN1,TNR
GO: Cellular Component	GO:0036477	somatodendritic compartment	0.000904	0.01913	16	1096	ANK3,PCLO,NFASC,GRIK5,ZNF385A,PTCH1,SEZ6L2,BMPR2,SHANK2,KCNC1,KCNC4,PTPRS,PRKACA,SYN1,TNR,SEZ6L
GO: Cellular Component	GO:0044214	spanning component of plasma membrane	0.0009843	0.01913	2	8	BMPR2,AJAP1
GO: Cellular Component	GO:0016323	basolateral plasma membrane	0.0009934	0.01913	7	259	CNNM2,ANK3,B4GALT1,VANGL2,BMPR2,PIANP,AJAP1
GO: Cellular Component	GO:1902495	transmembrane transporter complex	0.00101	0.01913	8	337	GRIK5,SHISA7,SHANK2,KCNC1,KCNC4,VAMP2,PRKACA,SCN3B
GO: Cellular Component	GO:0098793	presynapse	0.001061	0.0192	12	699	PCLO,AAK1,GRIK5,SHANK2,KCNC1,NRXN2,KCNC4,PTPRS,VAMP2,SYN1,STX16,TNR
GO: Cellular Component	GO:1990351	transporter complex	0.001173	0.02029	8	345	GRIK5,SHISA7,SHANK2,KCNC1,KCNC4,VAMP2,PRKACA,SCN3B
GO: Cellular Component	GO:0043195	terminal bouton	0.00123	0.0204	5	132	PCLO,AAK1,GRIK5,SHANK2,TNR
GO: Cellular Component	GO:0031253	cell projection membrane	0.001917	0.03052	8	373	TSPEAR,PTCH1,SHISA7,B4GALT1,SHANK2,KCNC1,KCNC4,PIK3CB
GO: Cellular Component	GO:0098690	glycinergic synapse	0.002689	0.03953	2	13	IQSEC3,KCNC4
GO: Cellular Component	GO:0031594	neuromuscular junction	0.00293	0.03953	4	98	ANK3,PCLO,KCNC4,PRKACA
GO: Cellular Component	GO:0032590	dendrite membrane	0.003029	0.03953	3	48	SHISA7,KCNC1,KCNC4
GO: Cellular Component	GO:0030285	integral component of synaptic vesicle membrane	0.003029	0.03953	3	48	PTPRS,VAMP2,STX16
GO: Cellular Component	GO:0034705	potassium channel complex	0.003039	0.03953	4	99	GRIK5,KCNC1,KCNC4,VAMP2
GO: Cellular Component	GO:0089717	spanning component of membrane	0.003124	0.03953	2	14	BMPR2,AJAP1
GO: Cellular Component	GO:0045211	postsynaptic membrane	0.003178	0.03953	8	405	IQSEC3,ANK3,GRIK5,SHISA7,SHANK2,KCNC1,KCNC4,PTPRS
GO: Cellular Component	GO:0098686	hippocampal mossy fiber to CA3 synapse	0.003402	0.03983	3	50	GRIK5,SHANK2,TNR
GO: Cellular Component	GO:0097464	thorny excrescence	0.003402	0.03983	3	50	GRIK5,SHANK2,TNR
GO: Cellular Component	GO:0099055	integral component of postsynaptic membrane	0.003701	0.04204	5	170	GRIK5,SHISA7,KCNC1,KCNC4,PTPRS
GO: Cellular Component	GO:1990026	hippocampal mossy fiber expansion	0.003803	0.04204	3	52	GRIK5,SHANK2,TNR
GO: Cellular Component	GO:0097457	hippocampal mossy fiber	0.004231	0.04435	3	54	GRIK5,SHANK2,TNR
GO: Cellular Component	GO:0008328	ionotropic glutamate receptor complex	0.004456	0.04435	3	55	GRIK5,SHISA7,SHANK2
GO: Cellular Component	GO:0044302	dentate gyrus mossy fiber	0.004456	0.04435	3	55	GRIK5,SHANK2,TNR
GO: Cellular Component	GO:0098936	intrinsic component of postsynaptic membrane	0.004604	0.04435	5	179	GRIK5,SHISA7,KCNC1,KCNC4,PTPRS
GO: Cellular Component	GO:0033270	paranode region of axon	0.004614	0.04435	2	17	ANK3,NFASC
GO: Cellular Component	GO:0150034	distal axon	0.00468	0.04435	8	432	PCLO,AAK1,GRIK5,PTCH1,SHANK2,KCNC1,KCNC4,TNR
GO: Cellular Component	GO:0098878	neurotransmitter receptor complex	0.004926	0.04447	3	57	GRIK5,SHISA7,SHANK2
GO: Cellular Component	GO:0070382	exocytic vesicle	0.004954	0.04447	6	260	SYT15,KCNC4,PTPRS,VAMP2,SYN1,STX16
GO: Cellular Component	GO:0098685	Schaffer collateral - CA1 synapse	0.005028	0.04447	4	114	PTPRS,IQSEC1,SYN1,TNR
GO: Cellular Component	GO:0033268	node of Ranvier	0.005171	0.04474	2	18	ANK3,NFASC
GO: Cellular Component	GO:0099056	integral component of presynaptic membrane	0.005677	0.04808	4	118	GRIK5,KCNC1,KCNC4,PTPRS
GO: Cellular Component	GO:0031252	cell leading edge	0.005874	0.04824	8	449	MYADM,AAK1,SHISA7,DUOXA1,KCNC1,KCNC4,WASF2,PHACTR4
GO: Cellular Component	GO:0097060	synaptic membrane	0.005972	0.04824	9	548	IQSEC3,ANK3,GRIK5,SHISA7,SHANK2,KCNC1,NRXN2,KCNC4,PTPRS
GO: Cellular Component	GO:1990876	cytoplasmic side of nuclear pore	0.006061	0.04824	1	1	NUP214
Disease	C3714756	Intellectual Disability	1.365e-06	0.00369	22	1219	CNNM2,KMT2B,ANK3,SOBP,PCLO,AFF3,ZMIZ1,KMT2C,ARID1B,SHANK2,MBTPS2,KLF7,KCNC1,NRXN2,PIK3CB,NFIX,WASF2,VAMP2,IQSEC1,SYN1,KMT2A,TNR
Disease	C0008073	Developmental Disabilities	2.096e-05	0.02834	10	331	KMT2B,PCLO,PTCH1,AHDC1,RBM20,KMT2C,ARID1B,PIK3CB,KMT2A,PLAGL1
Disease	C0557874	Global developmental delay	4.582e-05	0.0413	13	608	SOX12,KMT2B,ZMIZ1,PTCH1,AHDC1,ARID1B,PIANP,KLF7,KCNC1,NRXN2,PIK3CB,KMT2A,CUX1
Disease	C0424605	Developmental delay (disorder)	6.92e-05	0.04678	12	545	SOX12,KMT2B,ZMIZ1,PTCH1,AHDC1,ARID1B,KLF7,KCNC1,NRXN2,PIK3CB,KMT2A,CUX1
